# Supplementary material for: From rags to enriched: metagenomic insights into ammonia‐oxidizing archaea following ammonia enrichment of a denuded oligotrophic soil ecosystem
Source: Environ Microbiol. 2022 Apr 15;24(7):3097–110. doi: 10.1111/1462-2920.15994 (PMC9545067; doi:10.1111/1462-2920.15994)
Supplement: Supplementary file 1 — Supplementary Table 1. ALDEx2 output of significantly a) suppressed and b) enriched metabolic genes under the SEED subsystem level 3 subcategory from the baseline and three‐week post NH4 enrichment samples. Supplementary Table 2. GTDB‐tk taxonomic classification, CheckM assembly statistics, predicted tRNA and rRNA of recovered archaeal MAGs. Supplementary Table 3. Chemical characteristics of stored topsoil. Supplementary Table 4. Taxonomic distribution of the metagenome at the read level from Kaiju. Relative abundance of phyla/taxa across combined treatment samples at each time point. Supplementary Table 5. Taxonomic distribution of the metagenome at the read level from Kaiju. Read counts of taxa at the genus level across individual treatment samples at each time point. Supplementary Table 6. RefSeq ammonia‐oxidizing archaea genomes used in study (Accessed 27/08/2021). Supplementary Table 7. Nitrification and denitrification pathways predicted from a) recovered archaeal MAGs and b) RefSeq genomes, including CheckM completeness/contamination statistics. [file EMI-24-3097-s001.xlsx]

## Sheet: Supp Tables TOC
Supplementary Data: Table of Contents
Supplementary Table 1: ALDEx2 output of significantly a) suppressed and b) enriched metabolic genes under the SEED subsystem level 3 subcategory from the baseline and three-week post NH4 enrichment samples.
Supplementary Table 2: GTDB-tk taxonomic classification, CheckM assembly statistics, predicted tRNA and rRNA of recovered archaeal MAGs.
Supplementary Table 3: Chemical characteristics of stored topsoil
Supplementary Table 4: Taxonomic distribution of the metagenome at the read level from Kaiju. Relative abundance of phyla/taxa across combined treatment samples at each time point.
Supplementary Table 5: Taxonomic distribution of the metagenome at the read level from Kaiju. Read counts of taxon at the genus level across individual treatment samples at each time point.
Supplementary Table 6: RefSeq ammonia-oxidizing archaea genomes used in study (Accessed 27/08/2021)
Supplementary Table 7: Nitrification and denitrification pathways predicted from a) recovered archaeal MAGs and b) RefSeq genomes, including CheckM completeness/contamination statistics.

## Sheet: Supp Table 1
ALDEx2 Baseline v/s Nh4-enriched
a) Suppressed
	Log2 fold change	p value
Photosystem II-type photosynthetic reaction center	-4.25744	0.0027477
Bacterial light-harvesting proteins	-4.22141	0.0164521
b) Enriched
	Log2 fold change	p value
tRNA modification yeast cytoplasmic	2.6345	0.0338317
Methanofuran erick jmorales	3.39395	0.0420959
tRNA splicing	3.49594	0.0364648
Proteasome subunit alpha archaeal cluster	3.78688	0.000661631
Archaeal Flagellum	4.0361	0.000704021
t(6)A synthesis in Archaea and Eukaryotes	4.06993	0.0272936
V-Type ATP synthase	4.21698	0.0236908
Translation elongation factors eukaryotic and archaeal	4.55485	0.0277037
Ribosome LSU eukaryotic and archaeal	4.72263	0.0361745
Ribosome SSU eukaryotic and archaeal	4.8592	0.0267265
Thermosome, archaeal	4.95404	0.0158208
Wyeosine-MimG Biosynthesis	5.11548	0.0198404
DNA recombination, archaeal	5.12317	0.00641401
rRNA modification Archaea	5.21825	0.0231959
Nucleolar protein complex	5.23995	0.00624671
eukaryotic rRNA modification and related functions	5.28913	0.00652116
archaeal lipids bobik	5.29193	0.0172747
MethanopterinAromatic	5.44576	0.028043
RNA polymerase archaeal initiation factors	5.48849	0.0113201
Ribosome biogenesis archaeal	5.55255	0.0150322
COG2016	5.55438	0.0229024
Translation initiation factors eukaryotic and archaeal	5.62567	0.0156595
RNA polymerase archaeal	5.70519	0.00788836
Ribonuclease P archaeal and eukaryal	5.82662	0.0473627
Transcription elongation factors, archaeal	5.85623	0.00696923
KEOPS complex	5.87645	0.00931573
Diphtheria toxin	6.01038	0.0148174

## Sheet: Supp Table 2
Sample time point	Bin Id	tRNAs	23S rRNA	16S rRNA	5S rRNA	GTDB-tk classification	classification_method	CheckM Marker lineage	Completeness	Contamination	Strain heterogeneity	Genome size (bp)	# contigs	N50 (contigs)	Mean contig length (bp)	Longest contig (bp)	GC	Coding density	# predicted genes
Baseline	nc.117	17	no	no	fragment	d__Archaea;p__Thermoproteota;c__Nitrososphaeria;o__Nitrososphaerales;f__Nitrosopumilaceae;g__Nitrosotalea;s__	taxonomic classification defined by topology and ANI	k__Archaea (UID2)	64.56	0.97	0	1003520	178	6151	5637	19865	37.33	89.44	1332
Two weeks post enrichment	t2.80	5	no	no	frag	d__Archaea;p__Thermoproteota;c__Nitrososphaeria;o__Nitrososphaerales;f__Nitrososphaeraceae;g__Nitrososphaera;s__	taxonomic classification defined by topology and ANI	k__Archaea (UID2)	78.8	0.97	0	1109192	159	7717	6976	26731	50.54	91.73	1458
Two weeks post enrichment	t2.113	28	fragment	no	frament	d__Archaea;p__Nanoarchaeota;c__Nanoarchaeia;o__Woesearchaeales;f__UBA525;g__;s__	taxonomic novelty determined using RED	k__Archaea (UID2)	79.67	1.01	0	1177544	151	9223	7798	24225	67	89.85	1365
Two weeks post enrichment	t2.109	14	no	no	no	d__Archaea;p__Thermoproteota;c__Nitrososphaeria;o__Nitrososphaerales;f__Nitrosopumilaceae;g__Nitrosotalea;s__	taxonomic classification defined by topology and ANI	k__Archaea (UID2)	58.9	0	0	1178106	116	12083	10156	43406	38.12	89.18	1442
Three weeks post enrichment	t3.48	15	no	no	fragment	d__Archaea;p__Thermoproteota;c__Nitrososphaeria;o__Nitrososphaerales;f__Nitrosopumilaceae;g__Nitrosotalea;s__	taxonomic classification defined by topology and ANI	k__Archaea (UID2)	92.23	0.97	100	1552918	143	14159	10859	46382	37.92	90.37	1855

## Sheet: Supp Table 3
Units	EC	pH	OrgC	N	P	Al	B	Ca	Cu	Fe	K	Mg	Mn	Na	P	S	Zn
	mS/m		%	%	mg/kg	mg/kg	mg/kg	mg/kg	mg/kg	mg/kg	mg/kg	mg/kg	mg/kg	mg/kg	mg/kg	mg/kg	mg/kg
Topsoil (stored)	18	6.7	0.69	0.028	240	>550	1	470	2.2	58	370	83	52	120	16	61	1

## Sheet: Supp Table 4
	Relative Abundance (%)
Phylum/Taxa	Baseline	Week 2	Week 3
Archaea;Thaumarchaeota	0.155137	1.12046	5.62851
Bacteria;Acidobacteria	7.2234	7.83913	9.15722
Bacteria;Actinobacteria	18.2933	18.0686	13.4853
Bacteria;Bacteroidetes	2.67961	1.52869	1.35062
Bacteria;Chloroflexi	4.49999	3.73097	3.87401
Bacteria;Gemmatimonadetes	2.44986	2.25828	4.01367
Bacteria;Planctomycetes	1.75635	1.77705	1.5702
Bacteria;Proteobacteria	22.6694	23.1795	20.5956
Bacteria;Verrucomicrobia	1.44749	1.25608	1.38929
Others	4.96001	5.40902	5.16826
Unassigned/unclassified	33.8654	33.8323	33.7673

## Sheet: Supp Table 5
	Read count
Taxon name (Genus)	con_1	con_2	con_3	t2_1	t2_2	t2_3	t3_1	t3_2	t3_3
cannot be assigned to a (non-viral) genus	21364833	16390322	14057169	16597503	14303501	18769716	15354516	16713294	16149748
cellular organisms;Archaea;Asgard group;Candidatus Lokiarchaeota;Candidatus Prometheoarchaeum;	102	87	71	133	103	118	865	136	772
cellular organisms;Archaea;Asgard group;Candidatus Lokiarchaeota;Lokiarchaeum;	150	95	113	101	78	95	64	79	82
cellular organisms;Archaea;Candidatus Thermoplasmatota;Candidatus Poseidoniia;Candidatus Poseidoniales;Candidatus Thalassarchaeaceae;Candidatus Thalassarchaeum;	11	8	4	7	4	9	5	16	8
cellular organisms;Archaea;Candidatus Thermoplasmatota;DHVE2 group;Aciduliprofundum;	280	233	191	245	273	273	781	362	683
cellular organisms;Archaea;Candidatus Thermoplasmatota;Thermoplasmata;Methanomassiliicoccales;Candidatus Methanomethylophilaceae;Candidatus Methanomethylophilus;	93	92	70	81	75	96	54	67	69
cellular organisms;Archaea;Candidatus Thermoplasmatota;Thermoplasmata;Methanomassiliicoccales;Methanomassiliicoccaceae;Candidatus Methanoplasma;	49	41	30	40	21	44	29	55	30
cellular organisms;Archaea;Candidatus Thermoplasmatota;Thermoplasmata;Methanomassiliicoccales;Methanomassiliicoccaceae;Methanomassiliicoccus;	456	436	352	371	315	434	355	409	366
cellular organisms;Archaea;Candidatus Thermoplasmatota;Thermoplasmata;Thermoplasmatales;Cuniculiplasmataceae;Cuniculiplasma;	34	27	25	39	46	29	77	43	72
cellular organisms;Archaea;Candidatus Thermoplasmatota;Thermoplasmata;Thermoplasmatales;Ferroplasmaceae;Acidiplasma;	103	75	63	65	72	69	98	49	80
cellular organisms;Archaea;Candidatus Thermoplasmatota;Thermoplasmata;Thermoplasmatales;Ferroplasmaceae;Ferroplasma;	114	92	84	104	104	99	107	86	143
cellular organisms;Archaea;Candidatus Thermoplasmatota;Thermoplasmata;Thermoplasmatales;Picrophilaceae;Picrophilus;	73	64	48	42	41	62	55	42	44
cellular organisms;Archaea;Candidatus Thermoplasmatota;Thermoplasmata;Thermoplasmatales;Thermoplasmataceae;Thermoplasma;	241	195	168	198	186	208	251	277	273
cellular organisms;Archaea;Candidatus Thermoplasmatota;Thermoplasmata;Thermoplasmatales;Thermoplasmatales incertae sedis;Thermogymnomonas;	203	166	153	150	163	173	117	171	172
cellular organisms;Archaea;DPANN group;Candidatus Altiarchaeota;Candidatus Altiarchaeales;Candidatus Altiarchaeum;	53	59	38	42	39	44	49	30	57
cellular organisms;Archaea;DPANN group;Candidatus Huberarchaea;Candidatus Huberarchaeum;	10	8	7	10	17	17	8	9	5
cellular organisms;Archaea;DPANN group;Candidatus Micrarchaeota;Candidatus Fermentimicrarchaeales;Candidatus Fermentimicrarchaeaceae;Candidatus Fermentimicrarchaeum;	59	47	40	50	38	75	101	69	109
cellular organisms;Archaea;DPANN group;Candidatus Micrarchaeota;Candidatus Mancarchaeum;	21	37	18	27	14	24	31	40	32
cellular organisms;Archaea;DPANN group;Candidatus Micrarchaeota;Candidatus Micrarchaeum;	67	54	28	51	34	62	40	46	39
cellular organisms;Archaea;DPANN group;Candidatus Parvarchaeota;Candidatus Parvarchaeum;	46	35	34	22	37	43	28	37	25
cellular organisms;Archaea;DPANN group;Nanoarchaeota;Nanoarchaeales;Nanoarchaeaceae;Nanoarchaeum;	12	8	3	3	4	5	1	4	5
cellular organisms;Archaea;DPANN group;Nanoarchaeota;Nanoarchaeales;Nanopusillaceae;Candidatus Nanobsidianus;	3	8	4	18	7	15	39	90	44
cellular organisms;Archaea;DPANN group;Nanoarchaeota;Nanoarchaeales;Nanopusillaceae;Candidatus Nanopusillus;	0	8	5	3	1	3	2	8	6
cellular organisms;Archaea;DPANN group;Nanoarchaeota;Nanoarchaeota incertae sedis;Candidatus Nanoclepta;	9	3	3	1	3	3	3	3	4
cellular organisms;Archaea;Euryarchaeota;Archaeoglobi;Archaeoglobales;Archaeoglobaceae;Archaeoglobus;	492	385	351	438	383	440	997	446	835
cellular organisms;Archaea;Euryarchaeota;Archaeoglobi;Archaeoglobales;Archaeoglobaceae;Ferroglobus;	101	86	58	87	84	90	90	98	97
cellular organisms;Archaea;Euryarchaeota;Archaeoglobi;Archaeoglobales;Archaeoglobaceae;Geoglobus;	222	185	157	171	153	169	164	168	146
cellular organisms;Archaea;Euryarchaeota;Candidatus Methanoliparia;Candidatus Methanoliparales;Candidatus Methanoliparaceae;Candidatus Methanoliparum;	65	57	36	59	58	58	33	55	45
cellular organisms;Archaea;Euryarchaeota;Candidatus Methanoliparia;Candidatus Methanoliparales;Candidatus Methanollivieraceae;Candidatus Methanolliviera;	52	36	41	33	53	36	40	30	33
cellular organisms;Archaea;Euryarchaeota;Hadesarchaea;Candidatus Hadarchaeum;	84	77	65	62	68	62	66	87	53
cellular organisms;Archaea;Euryarchaeota;Methanomada group;Methanobacteria;Methanobacteriales;Methanobacteriaceae;Methanobacterium;	1546	1223	1082	1386	1163	1455	2041	1452	1886
cellular organisms;Archaea;Euryarchaeota;Methanomada group;Methanobacteria;Methanobacteriales;Methanobacteriaceae;Methanobrevibacter;	660	529	427	494	454	548	430	502	454
cellular organisms;Archaea;Euryarchaeota;Methanomada group;Methanobacteria;Methanobacteriales;Methanobacteriaceae;Methanosphaera;	250	167	162	167	179	187	169	181	150
cellular organisms;Archaea;Euryarchaeota;Methanomada group;Methanobacteria;Methanobacteriales;Methanobacteriaceae;Methanothermobacter;	320	265	234	292	275	329	268	306	285
cellular organisms;Archaea;Euryarchaeota;Methanomada group;Methanobacteria;Methanobacteriales;Methanothermaceae;Methanothermus;	47	56	33	67	43	55	333	50	276
cellular organisms;Archaea;Euryarchaeota;Methanomada group;Methanococci;Methanococcales;Methanocaldococcaceae;Methanocaldococcus;	273	224	190	239	200	250	594	299	563
cellular organisms;Archaea;Euryarchaeota;Methanomada group;Methanococci;Methanococcales;Methanocaldococcaceae;Methanotorris;	51	53	49	62	32	48	29	42	49
cellular organisms;Archaea;Euryarchaeota;Methanomada group;Methanococci;Methanococcales;Methanococcaceae;Methanococcus;	260	207	179	263	248	262	589	204	500
cellular organisms;Archaea;Euryarchaeota;Methanomada group;Methanococci;Methanococcales;Methanococcaceae;Methanothermococcus;	72	48	47	62	36	57	65	48	68
cellular organisms;Archaea;Euryarchaeota;Methanomada group;Methanococci;Methanococcales;Methanococcales incertae sedis;Methanofervidicoccus;	78	68	78	70	85	84	61	72	74
cellular organisms;Archaea;Euryarchaeota;Methanonatronarchaeia;Methanonatronarchaeales;Methanonatronarchaeaceae;Candidatus Methanohalarchaeum;	46	51	35	31	48	42	37	37	32
cellular organisms;Archaea;Euryarchaeota;Methanonatronarchaeia;Methanonatronarchaeales;Methanonatronarchaeaceae;Methanonatronarchaeum;	39	34	30	23	25	32	19	32	22
cellular organisms;Archaea;Euryarchaeota;Methanopyri;Methanopyrales;Methanopyraceae;Methanopyrus;	130	110	69	108	105	128	487	125	319
cellular organisms;Archaea;Euryarchaeota;Stenosarchaea group;Candidatus Methanofastidiosa;Candidatus Methanofastidiosum;	225	207	144	191	175	207	255	205	313
cellular organisms;Archaea;Euryarchaeota;Stenosarchaea group;Candidatus Nanohaloarchaeota;Nanohaloarchaea;Candidatus Nanosalina;	14	16	12	10	3	9	4	14	7
cellular organisms;Archaea;Euryarchaeota;Stenosarchaea group;Candidatus Nanohaloarchaeota;Nanohaloarchaea;Candidatus Nanosalinarum;	26	15	17	27	21	19	24	18	15
cellular organisms;Archaea;Euryarchaeota;Stenosarchaea group;Halobacteria;Halobacteriales;Haloarculaceae;Halapricum;	271	191	195	233	166	220	144	245	183
cellular organisms;Archaea;Euryarchaeota;Stenosarchaea group;Halobacteria;Halobacteriales;Haloarculaceae;Haloarcula;	756	591	479	530	518	645	486	522	512
cellular organisms;Archaea;Euryarchaeota;Stenosarchaea group;Halobacteria;Halobacteriales;Haloarculaceae;Haloglomus;	181	146	125	159	119	190	108	134	106
cellular organisms;Archaea;Euryarchaeota;Stenosarchaea group;Halobacteria;Halobacteriales;Haloarculaceae;Halomicroarcula;	415	290	281	337	300	362	241	331	283
cellular organisms;Archaea;Euryarchaeota;Stenosarchaea group;Halobacteria;Halobacteriales;Haloarculaceae;Halomicrobium;	450	318	291	349	292	385	295	334	286
cellular organisms;Archaea;Euryarchaeota;Stenosarchaea group;Halobacteria;Halobacteriales;Haloarculaceae;Halorhabdus;	580	408	349	355	342	395	299	329	390
cellular organisms;Archaea;Euryarchaeota;Stenosarchaea group;Halobacteria;Halobacteriales;Haloarculaceae;Halorientalis;	502	373	380	401	342	435	307	389	316
cellular organisms;Archaea;Euryarchaeota;Stenosarchaea group;Halobacteria;Halobacteriales;Haloarculaceae;Halosiccatus;	2	6	1	3	1	0	0	2	0
cellular organisms;Archaea;Euryarchaeota;Stenosarchaea group;Halobacteria;Halobacteriales;Haloarculaceae;Halosimplex;	832	665	588	668	536	733	582	613	552
cellular organisms;Archaea;Euryarchaeota;Stenosarchaea group;Halobacteria;Halobacteriales;Haloarculaceae;Natronomonas;	999	741	710	762	668	857	573	685	629
cellular organisms;Archaea;Euryarchaeota;Stenosarchaea group;Halobacteria;Halobacteriales;Halobacteriaceae;Haladaptatus;	940	689	622	655	646	707	589	699	608
cellular organisms;Archaea;Euryarchaeota;Stenosarchaea group;Halobacteria;Halobacteriales;Halobacteriaceae;Halalkalicoccus;	445	378	349	339	306	391	303	333	300
cellular organisms;Archaea;Euryarchaeota;Stenosarchaea group;Halobacteria;Halobacteriales;Halobacteriaceae;Halanaeroarchaeum;	85	54	54	53	47	63	44	49	62
cellular organisms;Archaea;Euryarchaeota;Stenosarchaea group;Halobacteria;Halobacteriales;Halobacteriaceae;Halarchaeum;	518	384	335	397	352	460	318	369	336
cellular organisms;Archaea;Euryarchaeota;Stenosarchaea group;Halobacteria;Halobacteriales;Halobacteriaceae;Haloarchaeobius;	164	112	110	96	117	111	90	115	96
cellular organisms;Archaea;Euryarchaeota;Stenosarchaea group;Halobacteria;Halobacteriales;Halobacteriaceae;Halobacterium;	754	549	517	615	549	669	454	592	484
cellular organisms;Archaea;Euryarchaeota;Stenosarchaea group;Halobacteria;Halobacteriales;Halobacteriaceae;Halocalculus;	178	136	121	170	145	177	126	160	150
cellular organisms;Archaea;Euryarchaeota;Stenosarchaea group;Halobacteria;Halobacteriales;Halobacteriaceae;Halodesulfurarchaeum;	107	95	68	67	51	90	67	73	66
cellular organisms;Archaea;Euryarchaeota;Stenosarchaea group;Halobacteria;Halobacteriales;Halobacteriaceae;Halomarina;	386	306	244	298	267	321	254	279	266
cellular organisms;Archaea;Euryarchaeota;Stenosarchaea group;Halobacteria;Halobacteriales;Halobacteriaceae;Halorubellus;	208	142	137	156	148	138	106	121	103
cellular organisms;Archaea;Euryarchaeota;Stenosarchaea group;Halobacteria;Halobacteriales;Halobacteriaceae;Halorussus;	1536	1207	1062	1254	1168	1464	1068	1198	1136
cellular organisms;Archaea;Euryarchaeota;Stenosarchaea group;Halobacteria;Halobacteriales;Halobacteriaceae;Halostella;	479	410	345	386	367	428	362	406	352
cellular organisms;Archaea;Euryarchaeota;Stenosarchaea group;Halobacteria;Halobacteriales;Halobacteriaceae;Halovenus;	213	179	175	172	165	208	171	174	191
cellular organisms;Archaea;Euryarchaeota;Stenosarchaea group;Halobacteria;Halobacteriales;Halobacteriaceae;Natronoarchaeum;	126	78	80	130	83	120	219	87	187
cellular organisms;Archaea;Euryarchaeota;Stenosarchaea group;Halobacteria;Halobacteriales;Halobacteriaceae;Salarchaeum;	85	73	56	68	79	74	60	74	60
cellular organisms;Archaea;Euryarchaeota;Stenosarchaea group;Halobacteria;Halobacteriales;Halobacteriaceae;Salinirussus;	223	156	138	157	144	150	118	137	120
cellular organisms;Archaea;Euryarchaeota;Stenosarchaea group;Halobacteria;Halobacteriales;Halobacteriales incertae sedis;Salinibaculum;	72	63	47	69	63	79	48	83	74
cellular organisms;Archaea;Euryarchaeota;Stenosarchaea group;Halobacteria;Halobacteriales;Halococcaceae;Halococcus;	1187	813	737	908	785	931	641	776	724
cellular organisms;Archaea;Euryarchaeota;Stenosarchaea group;Halobacteria;Haloferacales;Haloferacaceae;Halalkalirubrum;	101	94	71	77	74	90	61	96	70
cellular organisms;Archaea;Euryarchaeota;Stenosarchaea group;Halobacteria;Haloferacales;Haloferacaceae;Halegenticoccus;	417	307	222	306	279	321	221	267	242
cellular organisms;Archaea;Euryarchaeota;Stenosarchaea group;Halobacteria;Haloferacales;Haloferacaceae;Halobellus;	1150	753	743	809	783	909	693	797	689
cellular organisms;Archaea;Euryarchaeota;Stenosarchaea group;Halobacteria;Haloferacales;Haloferacaceae;Haloferax;	1413	1115	1014	1120	1020	1213	955	1119	945
cellular organisms;Archaea;Euryarchaeota;Stenosarchaea group;Halobacteria;Haloferacales;Haloferacaceae;Halogeometricum;	692	594	491	554	478	575	431	566	457
cellular organisms;Archaea;Euryarchaeota;Stenosarchaea group;Halobacteria;Haloferacales;Haloferacaceae;Halogranum;	615	537	445	518	508	563	762	466	685
cellular organisms;Archaea;Euryarchaeota;Stenosarchaea group;Halobacteria;Haloferacales;Haloferacaceae;Halopelagius;	294	204	235	237	235	299	187	211	212
cellular organisms;Archaea;Euryarchaeota;Stenosarchaea group;Halobacteria;Haloferacales;Haloferacaceae;Haloplanus;	769	587	514	646	556	700	574	585	601
cellular organisms;Archaea;Euryarchaeota;Stenosarchaea group;Halobacteria;Haloferacales;Haloferacaceae;Haloprofundus;	347	245	217	245	213	291	217	237	218
cellular organisms;Archaea;Euryarchaeota;Stenosarchaea group;Halobacteria;Haloferacales;Haloferacaceae;Haloquadratum;	252	164	186	170	147	194	195	189	184
cellular organisms;Archaea;Euryarchaeota;Stenosarchaea group;Halobacteria;Haloferacales;Haloferacales incertae sedis;Halalkaliarchaeum;	171	138	104	130	134	125	93	103	99
cellular organisms;Archaea;Euryarchaeota;Stenosarchaea group;Halobacteria;Haloferacales;Halorubraceae;Candidatus Halobonum;	693	483	422	522	538	591	562	515	567
cellular organisms;Archaea;Euryarchaeota;Stenosarchaea group;Halobacteria;Haloferacales;Halorubraceae;Halobaculum;	258	179	173	204	167	215	182	154	152
cellular organisms;Archaea;Euryarchaeota;Stenosarchaea group;Halobacteria;Haloferacales;Halorubraceae;Halohasta;	58	66	55	53	49	69	51	106	65
cellular organisms;Archaea;Euryarchaeota;Stenosarchaea group;Halobacteria;Haloferacales;Halorubraceae;Halolamina;	564	381	367	416	362	424	325	353	372
cellular organisms;Archaea;Euryarchaeota;Stenosarchaea group;Halobacteria;Haloferacales;Halorubraceae;Halonotius;	243	213	157	185	160	199	189	209	242
cellular organisms;Archaea;Euryarchaeota;Stenosarchaea group;Halobacteria;Haloferacales;Halorubraceae;Haloparvum;	106	88	73	70	75	85	69	65	69
cellular organisms;Archaea;Euryarchaeota;Stenosarchaea group;Halobacteria;Haloferacales;Halorubraceae;Halopenitus;	162	118	105	138	114	122	100	110	96
cellular organisms;Archaea;Euryarchaeota;Stenosarchaea group;Halobacteria;Haloferacales;Halorubraceae;Halorubrum;	2906	2282	2090	2429	2082	2530	2090	2301	2263
cellular organisms;Archaea;Euryarchaeota;Stenosarchaea group;Halobacteria;Haloferacales;Halorubraceae;Salinigranum;	848	633	578	578	588	746	532	615	579
cellular organisms;Archaea;Euryarchaeota;Stenosarchaea group;Halobacteria;Natrialbales;Natrialbaceae;Halobiforma;	334	241	191	233	203	241	178	208	211
cellular organisms;Archaea;Euryarchaeota;Stenosarchaea group;Halobacteria;Natrialbales;Natrialbaceae;Halopiger;	628	484	451	495	432	542	411	477	451
cellular organisms;Archaea;Euryarchaeota;Stenosarchaea group;Halobacteria;Natrialbales;Natrialbaceae;Halostagnicola;	265	177	155	196	165	224	138	166	141
cellular organisms;Archaea;Euryarchaeota;Stenosarchaea group;Halobacteria;Natrialbales;Natrialbaceae;Haloterrigena;	812	656	574	720	535	696	533	682	578
cellular organisms;Archaea;Euryarchaeota;Stenosarchaea group;Halobacteria;Natrialbales;Natrialbaceae;Halovivax;	243	160	148	164	135	193	137	144	134
cellular organisms;Archaea;Euryarchaeota;Stenosarchaea group;Halobacteria;Natrialbales;Natrialbaceae;Natrarchaeobaculum;	205	183	156	192	165	175	130	154	159
cellular organisms;Archaea;Euryarchaeota;Stenosarchaea group;Halobacteria;Natrialbales;Natrialbaceae;Natrarchaeobius;	423	342	260	319	301	384	285	278	308
cellular organisms;Archaea;Euryarchaeota;Stenosarchaea group;Halobacteria;Natrialbales;Natrialbaceae;Natrialba;	667	589	468	513	458	583	457	468	467
cellular organisms;Archaea;Euryarchaeota;Stenosarchaea group;Halobacteria;Natrialbales;Natrialbaceae;Natrinema;	818	645	583	607	603	676	491	585	533
cellular organisms;Archaea;Euryarchaeota;Stenosarchaea group;Halobacteria;Natrialbales;Natrialbaceae;Natronobacterium;	133	115	106	98	96	139	83	122	82
cellular organisms;Archaea;Euryarchaeota;Stenosarchaea group;Halobacteria;Natrialbales;Natrialbaceae;Natronococcus;	622	471	464	559	489	571	425	502	427
cellular organisms;Archaea;Euryarchaeota;Stenosarchaea group;Halobacteria;Natrialbales;Natrialbaceae;Natronolimnobius;	206	137	132	137	116	184	141	148	128
cellular organisms;Archaea;Euryarchaeota;Stenosarchaea group;Halobacteria;Natrialbales;Natrialbaceae;Natronolimnohabitans;	123	107	69	118	84	83	127	95	124
cellular organisms;Archaea;Euryarchaeota;Stenosarchaea group;Halobacteria;Natrialbales;Natrialbaceae;Natronorubrum;	688	527	493	556	487	630	572	512	580
cellular organisms;Archaea;Euryarchaeota;Stenosarchaea group;Halobacteria;Natrialbales;Natrialbaceae;Salinadaptatus;	124	96	80	86	102	90	67	92	65
cellular organisms;Archaea;Euryarchaeota;Stenosarchaea group;Halobacteria;Natrialbales;Natrialbaceae;Salinarchaeum;	165	104	87	90	103	115	79	121	82
cellular organisms;Archaea;Euryarchaeota;Stenosarchaea group;Halobacteria;Natrialbales;Natrialbaceae;Saliphagus;	287	189	176	222	205	218	183	199	198
cellular organisms;Archaea;Euryarchaeota;Stenosarchaea group;Methanomicrobia;Methanocellales;Methanocellaceae;Methanocella;	1154	953	835	1018	939	1089	1646	1153	1477
cellular organisms;Archaea;Euryarchaeota;Stenosarchaea group;Methanomicrobia;Methanomicrobiales;Methanocalculaceae;Methanocalculus;	233	187	158	187	155	199	171	165	161
cellular organisms;Archaea;Euryarchaeota;Stenosarchaea group;Methanomicrobia;Methanomicrobiales;Methanocorpusculaceae;Methanocorpusculum;	164	146	134	148	114	157	136	146	132
cellular organisms;Archaea;Euryarchaeota;Stenosarchaea group;Methanomicrobia;Methanomicrobiales;Methanomicrobiaceae;Methanoculleus;	1576	1249	1083	1294	1118	1353	1717	1347	1771
cellular organisms;Archaea;Euryarchaeota;Stenosarchaea group;Methanomicrobia;Methanomicrobiales;Methanomicrobiaceae;Methanofollis;	600	476	443	461	418	493	420	427	409
cellular organisms;Archaea;Euryarchaeota;Stenosarchaea group;Methanomicrobia;Methanomicrobiales;Methanomicrobiaceae;Methanogenium;	157	124	125	150	131	177	123	138	134
cellular organisms;Archaea;Euryarchaeota;Stenosarchaea group;Methanomicrobia;Methanomicrobiales;Methanomicrobiaceae;Methanolacinia;	177	160	115	174	148	154	104	121	104
cellular organisms;Archaea;Euryarchaeota;Stenosarchaea group;Methanomicrobia;Methanomicrobiales;Methanomicrobiaceae;Methanomicrobium;	35	32	25	44	25	34	31	39	31
cellular organisms;Archaea;Euryarchaeota;Stenosarchaea group;Methanomicrobia;Methanomicrobiales;Methanomicrobiaceae;Methanoplanus;	115	99	79	117	90	109	106	94	121
cellular organisms;Archaea;Euryarchaeota;Stenosarchaea group;Methanomicrobia;Methanomicrobiales;Methanoregulaceae;Methanolinea;	241	190	150	210	189	220	188	265	191
cellular organisms;Archaea;Euryarchaeota;Stenosarchaea group;Methanomicrobia;Methanomicrobiales;Methanoregulaceae;Methanoregula;	866	659	534	688	616	755	1009	733	989
cellular organisms;Archaea;Euryarchaeota;Stenosarchaea group;Methanomicrobia;Methanomicrobiales;Methanoregulaceae;Methanosphaerula;	343	229	234	273	239	300	252	288	290
cellular organisms;Archaea;Euryarchaeota;Stenosarchaea group;Methanomicrobia;Methanomicrobiales;Methanospirillaceae;Methanospirillum;	465	403	350	420	355	407	330	457	308
cellular organisms;Archaea;Euryarchaeota;Stenosarchaea group;Methanomicrobia;Methanosarcinales;Candidatus Methanoperedenaceae;Candidatus Methanoperedens;	1186	959	771	1008	911	1225	1047	1089	1001
cellular organisms;Archaea;Euryarchaeota;Stenosarchaea group;Methanomicrobia;Methanosarcinales;Methanosarcinaceae;Methanimicrococcus;	43	44	28	30	35	43	30	49	37
cellular organisms;Archaea;Euryarchaeota;Stenosarchaea group;Methanomicrobia;Methanosarcinales;Methanosarcinaceae;Methanococcoides;	488	408	335	432	366	440	382	403	384
cellular organisms;Archaea;Euryarchaeota;Stenosarchaea group;Methanomicrobia;Methanosarcinales;Methanosarcinaceae;Methanohalobium;	93	78	77	73	72	85	75	78	65
cellular organisms;Archaea;Euryarchaeota;Stenosarchaea group;Methanomicrobia;Methanosarcinales;Methanosarcinaceae;Methanohalophilus;	261	228	188	198	176	246	385	231	321
cellular organisms;Archaea;Euryarchaeota;Stenosarchaea group;Methanomicrobia;Methanosarcinales;Methanosarcinaceae;Methanolobus;	1021	745	686	805	636	876	721	890	703
cellular organisms;Archaea;Euryarchaeota;Stenosarchaea group;Methanomicrobia;Methanosarcinales;Methanosarcinaceae;Methanomethylovorans;	293	231	207	242	210	276	248	262	235
cellular organisms;Archaea;Euryarchaeota;Stenosarchaea group;Methanomicrobia;Methanosarcinales;Methanosarcinaceae;Methanosalsum;	144	93	90	82	71	120	82	99	94
cellular organisms;Archaea;Euryarchaeota;Stenosarchaea group;Methanomicrobia;Methanosarcinales;Methanosarcinaceae;Methanosarcina;	2938	2294	2092	2447	2109	2608	3389	2689	3120
cellular organisms;Archaea;Euryarchaeota;Stenosarchaea group;Methanomicrobia;Methanosarcinales;Methanotrichaceae;Methanothrix;	2738	2190	1931	2049	1972	2336	2069	2389	2119
cellular organisms;Archaea;Euryarchaeota;Stenosarchaea group;Methanomicrobia;Methanosarcinales;Methermicoccaceae;Methermicoccus;	4	14	6	6	4	17	5	7	5
cellular organisms;Archaea;Euryarchaeota;Stenosarchaea group;Methanomicrobia;Methanosarcinales;unclassified Methanosarcinales;ANME-2 cluster;Candidatus Syntrophoarchaeum;	192	198	134	148	123	160	225	210	266
cellular organisms;Archaea;Euryarchaeota;Stenosarchaea group;Methanomicrobia;Methanosarcinales;unclassified Methanosarcinales;Candidatus Argoarchaeum;	142	144	103	104	86	154	125	145	137
cellular organisms;Archaea;Euryarchaeota;Thermococci;Thermococcales;Thermococcaceae;Palaeococcus;	131	118	75	118	95	137	89	101	71
cellular organisms;Archaea;Euryarchaeota;Thermococci;Thermococcales;Thermococcaceae;Pyrococcus;	256	225	218	201	180	243	221	211	219
cellular organisms;Archaea;Euryarchaeota;Thermococci;Thermococcales;Thermococcaceae;Thermococcus;	1494	1202	1003	1283	1179	1400	1411	1364	1389
cellular organisms;Archaea;TACK group;Candidatus Korarchaeota;Candidatus Korarchaeum;	72	63	50	64	57	90	71	66	66
cellular organisms;Archaea;TACK group;Candidatus Korarchaeota;Candidatus Methanodesulfokores;	35	36	28	28	36	29	34	39	34
cellular organisms;Archaea;TACK group;Candidatus Verstraetearchaeota;Candidatus Methanomethylia;Candidatus Methanomethyliales;Candidatus Methanomethyliaceae;Candidatus Methanosuratus;	97	69	52	58	75	99	67	119	59
cellular organisms;Archaea;TACK group;Crenarchaeota;Thermoprotei;Acidilobales;Acidilobaceae;Acidilobus;	226	206	175	177	150	208	180	195	145
cellular organisms;Archaea;TACK group;Crenarchaeota;Thermoprotei;Acidilobales;Caldisphaeraceae;Caldisphaera;	104	109	75	74	68	91	71	76	80
cellular organisms;Archaea;TACK group;Crenarchaeota;Thermoprotei;Desulfurococcales;Desulfurococcaceae;Aeropyrum;	186	135	113	128	124	151	126	139	137
cellular organisms;Archaea;TACK group;Crenarchaeota;Thermoprotei;Desulfurococcales;Desulfurococcaceae;Desulfurococcus;	94	63	66	70	55	57	70	79	92
cellular organisms;Archaea;TACK group;Crenarchaeota;Thermoprotei;Desulfurococcales;Desulfurococcaceae;Ignicoccus;	84	65	61	79	81	106	56	178	89
cellular organisms;Archaea;TACK group;Crenarchaeota;Thermoprotei;Desulfurococcales;Desulfurococcaceae;Ignisphaera;	71	64	43	73	51	74	53	71	63
cellular organisms;Archaea;TACK group;Crenarchaeota;Thermoprotei;Desulfurococcales;Desulfurococcaceae;Staphylothermus;	62	51	35	61	67	65	97	62	63
cellular organisms;Archaea;TACK group;Crenarchaeota;Thermoprotei;Desulfurococcales;Desulfurococcaceae;Thermogladius;	49	39	46	54	52	53	43	35	34
cellular organisms;Archaea;TACK group;Crenarchaeota;Thermoprotei;Desulfurococcales;Desulfurococcaceae;Thermosphaera;	42	42	32	35	38	45	28	51	37
cellular organisms;Archaea;TACK group;Crenarchaeota;Thermoprotei;Desulfurococcales;Desulfurococcaceae;Zestosphaera;	63	36	45	53	60	53	108	57	98
cellular organisms;Archaea;TACK group;Crenarchaeota;Thermoprotei;Desulfurococcales;Pyrodictiaceae;Hyperthermus;	96	84	63	86	58	87	53	68	62
cellular organisms;Archaea;TACK group;Crenarchaeota;Thermoprotei;Desulfurococcales;Pyrodictiaceae;Pyrodictium;	218	159	139	182	154	180	122	164	172
cellular organisms;Archaea;TACK group;Crenarchaeota;Thermoprotei;Desulfurococcales;Pyrodictiaceae;Pyrolobus;	83	67	53	70	74	66	56	66	62
cellular organisms;Archaea;TACK group;Crenarchaeota;Thermoprotei;Fervidicoccales;Fervidicoccaceae;Fervidicoccus;	90	72	100	103	87	97	76	130	86
cellular organisms;Archaea;TACK group;Crenarchaeota;Thermoprotei;Sulfolobales;Sulfolobaceae;Acidianus;	332	251	266	279	279	283	264	303	318
cellular organisms;Archaea;TACK group;Crenarchaeota;Thermoprotei;Sulfolobales;Sulfolobaceae;Candidatus Aramenus;	41	34	36	51	31	48	41	49	27
cellular organisms;Archaea;TACK group;Crenarchaeota;Thermoprotei;Sulfolobales;Sulfolobaceae;Metallosphaera;	453	320	294	329	313	336	290	390	362
cellular organisms;Archaea;TACK group;Crenarchaeota;Thermoprotei;Sulfolobales;Sulfolobaceae;Saccharolobus;	35	24	26	21	23	32	22	26	24
cellular organisms;Archaea;TACK group;Crenarchaeota;Thermoprotei;Sulfolobales;Sulfolobaceae;Stygiolobus;	31	25	32	21	28	37	19	26	34
cellular organisms;Archaea;TACK group;Crenarchaeota;Thermoprotei;Sulfolobales;Sulfolobaceae;Sulfodiicoccus;	189	149	165	177	183	168	346	128	256
cellular organisms;Archaea;TACK group;Crenarchaeota;Thermoprotei;Sulfolobales;Sulfolobaceae;Sulfolobus;	397	346	297	342	328	388	377	295	336
cellular organisms;Archaea;TACK group;Crenarchaeota;Thermoprotei;Sulfolobales;Sulfolobaceae;Sulfuracidifex;	132	109	79	106	91	98	154	90	125
cellular organisms;Archaea;TACK group;Crenarchaeota;Thermoprotei;Sulfolobales;Sulfolobaceae;Sulfurisphaera;	37	33	42	39	55	53	45	67	58
cellular organisms;Archaea;TACK group;Crenarchaeota;Thermoprotei;Thermoproteales;Thermofilaceae;Thermofilum;	433	356	291	312	340	407	329	391	351
cellular organisms;Archaea;TACK group;Crenarchaeota;Thermoprotei;Thermoproteales;Thermoproteaceae;Caldivirga;	178	134	111	135	120	139	126	147	153
cellular organisms;Archaea;TACK group;Crenarchaeota;Thermoprotei;Thermoproteales;Thermoproteaceae;Pyrobaculum;	607	525	430	560	449	524	425	528	474
cellular organisms;Archaea;TACK group;Crenarchaeota;Thermoprotei;Thermoproteales;Thermoproteaceae;Thermocladium;	140	124	125	122	122	121	85	129	111
cellular organisms;Archaea;TACK group;Crenarchaeota;Thermoprotei;Thermoproteales;Thermoproteaceae;Thermoproteus;	350	272	260	282	253	288	355	266	292
cellular organisms;Archaea;TACK group;Crenarchaeota;Thermoprotei;Thermoproteales;Thermoproteaceae;Vulcanisaeta;	419	317	285	319	310	320	302	283	308
cellular organisms;Archaea;TACK group;Thaumarchaeota;Cenarchaeales;Cenarchaeaceae;Cenarchaeum;	152	125	110	326	307	296	2115	426	1679
cellular organisms;Archaea;TACK group;Thaumarchaeota;Conexivisphaeria;Conexivisphaerales;Conexivisphaeraceae;Conexivisphaera;	120	109	93	109	119	138	104	160	113
cellular organisms;Archaea;TACK group;Thaumarchaeota;Nitrosopumilales;Nitrosopumilaceae;Candidatus Nitrosomarinus;	31	19	17	148	128	167	1153	234	833
cellular organisms;Archaea;TACK group;Thaumarchaeota;Nitrosopumilales;Nitrosopumilaceae;Nitrosarchaeum;	319	282	231	1470	1164	1154	11396	1980	9060
cellular organisms;Archaea;TACK group;Thaumarchaeota;Nitrosopumilales;Nitrosopumilaceae;Nitrosopumilus;	1083	929	808	4202	3783	3574	33608	6566	28060
cellular organisms;Archaea;TACK group;Thaumarchaeota;Nitrososphaeria;Candidatus Nitrosocaldales;Candidatus Nitrosocaldaceae;Candidatus Nitrosocaldus;	144	94	92	347	393	460	445	1153	699
cellular organisms;Archaea;TACK group;Thaumarchaeota;Nitrososphaeria;Nitrososphaerales;Nitrososphaeraceae;Candidatus Nitrosocosmicus;	11219	6773	7084	13806	12125	20150	14254	19492	14465
cellular organisms;Archaea;TACK group;Thaumarchaeota;Nitrososphaeria;Nitrososphaerales;Nitrososphaeraceae;Nitrososphaera;	19195	13753	13354	124751	139681	148033	92208	452323	205020
cellular organisms;Archaea;TACK group;Thaumarchaeota;Thaumarchaeota incertae sedis;Candidatus Caldiarchaeum;	169	132	102	132	130	142	113	129	139
cellular organisms;Archaea;TACK group;Thaumarchaeota;Thaumarchaeota incertae sedis;Candidatus Nitrosopelagicus;	72	76	68	243	236	223	1525	361	1165
cellular organisms;Archaea;TACK group;Thaumarchaeota;Thaumarchaeota incertae sedis;Candidatus Nitrosotalea;	16407	25154	15980	219655	202664	129002	2494860	159855	1835127
cellular organisms;Archaea;TACK group;Thaumarchaeota;Thaumarchaeota incertae sedis;Candidatus Nitrosotenuis;	1042	952	810	6437	5607	4909	60078	8458	46382
cellular organisms;Bacteria;Acidobacteria;Acidobacteriia;Acidobacteriales;Acidobacteriaceae;Acidipila;	34742	37138	27650	30858	22198	26344	42472	36844	43525
cellular organisms;Bacteria;Acidobacteria;Acidobacteriia;Acidobacteriales;Acidobacteriaceae;Acidisarcina;	11033	10779	7979	9217	6977	8494	12874	12368	13765
cellular organisms;Bacteria;Acidobacteria;Acidobacteriia;Acidobacteriales;Acidobacteriaceae;Acidobacterium;	58117	55702	46834	101950	71517	86532	58656	90388	66840
cellular organisms;Bacteria;Acidobacteria;Acidobacteriia;Acidobacteriales;Acidobacteriaceae;Bryocella;	5407	5133	3818	4768	3293	4242	5972	5100	6283
cellular organisms;Bacteria;Acidobacteria;Acidobacteriia;Acidobacteriales;Acidobacteriaceae;Candidatus Koribacter;	61025	59865	42324	48743	35150	53310	86020	75843	80923
cellular organisms;Bacteria;Acidobacteria;Acidobacteriia;Acidobacteriales;Acidobacteriaceae;Candidatus Sulfotelmatobacter;	39664	41414	28895	32584	29641	33326	48949	43754	50757
cellular organisms;Bacteria;Acidobacteria;Acidobacteriia;Acidobacteriales;Acidobacteriaceae;Candidatus Sulfotelmatomonas;	15792	15521	11313	12475	9043	10497	16813	10373	15476
cellular organisms;Bacteria;Acidobacteria;Acidobacteriia;Acidobacteriales;Acidobacteriaceae;Edaphobacter;	62542	58357	45024	53851	38609	47324	63605	51530	66230
cellular organisms;Bacteria;Acidobacteria;Acidobacteriia;Acidobacteriales;Acidobacteriaceae;Granulicella;	73794	69006	53406	65854	45258	56585	76057	65504	80284
cellular organisms;Bacteria;Acidobacteria;Acidobacteriia;Acidobacteriales;Acidobacteriaceae;Occallatibacter;	45370	42768	29592	30992	20300	38114	37006	19306	28883
cellular organisms;Bacteria;Acidobacteria;Acidobacteriia;Acidobacteriales;Acidobacteriaceae;Silvibacterium;	9840	10510	7665	8493	6297	7484	10951	8898	11304
cellular organisms;Bacteria;Acidobacteria;Acidobacteriia;Acidobacteriales;Acidobacteriaceae;Terracidiphilus;	10474	10519	7461	8323	6020	7337	12138	8423	11193
cellular organisms;Bacteria;Acidobacteria;Acidobacteriia;Acidobacteriales;Acidobacteriaceae;Terriglobus;	26539	24244	18361	22949	16247	21212	30135	28921	31930
cellular organisms;Bacteria;Acidobacteria;Acidobacteriia;Bryobacterales;Bryobacteraceae;Bryobacter;	18541	13552	11796	12449	10504	14031	13376	11572	13610
cellular organisms;Bacteria;Acidobacteria;Acidobacteriia;Bryobacterales;Bryobacteraceae;Paludibaculum;	32663	24509	20888	22903	18850	26070	26184	21083	26162
cellular organisms;Bacteria;Acidobacteria;Acidobacteriia;Bryobacterales;Solibacteraceae;Candidatus Solibacter;	78789	65916	50931	53096	45855	63170	76351	43722	69753
cellular organisms;Bacteria;Acidobacteria;Acidobacteriia;Bryobacterales;Solibacteraceae;Candidatus Sulfopaludibacter;	126838	107470	84010	89354	76668	102978	124005	69027	116713
cellular organisms;Bacteria;Acidobacteria;Blastocatellia;Blastocatellales;Pyrinomonadaceae;Pyrinomonas;	7848	5153	4475	6573	4495	10216	7368	9340	7630
cellular organisms;Bacteria;Acidobacteria;Blastocatellia;Chloracidobacterium;	4605	3748	3239	4211	3174	4640	3837	5756	4361
cellular organisms;Bacteria;Acidobacteria;Holophagae;Holophagales;Holophagaceae;Geothrix;	2127	2234	1637	2382	1708	2096	1797	2094	1970
cellular organisms;Bacteria;Acidobacteria;Holophagae;Holophagales;Holophagaceae;Holophaga;	1086	1114	887	1046	795	1009	779	914	837
cellular organisms;Bacteria;Acidobacteria;Holophagae;Thermotomaculales;Thermotomaculaceae;Thermotomaculum;	345	306	230	273	207	303	286	414	305
cellular organisms;Bacteria;Acidobacteria;Thermoanaerobaculia;Thermoanaerobaculales;Thermoanaerobaculaceae;Thermoanaerobaculum;	424	335	352	410	395	461	411	398	369
cellular organisms;Bacteria;Acidobacteria;Vicinamibacteria;Vicinamibacteraceae;Luteitalea;	14437	9797	10226	14428	10446	13865	8249	14555	9441
cellular organisms;Bacteria;Aquificae;Aquificae;Aquificales;Aquificaceae;Aquifex;	269	212	186	206	199	234	216	241	199
cellular organisms;Bacteria;Aquificae;Aquificae;Aquificales;Aquificaceae;Hydrogenivirga;	491	405	384	384	360	475	350	388	382
cellular organisms;Bacteria;Aquificae;Aquificae;Aquificales;Aquificaceae;Hydrogenobacter;	288	241	205	221	208	284	199	271	225
cellular organisms;Bacteria;Aquificae;Aquificae;Aquificales;Aquificaceae;Hydrogenobaculum;	160	155	159	144	94	171	133	185	134
cellular organisms;Bacteria;Aquificae;Aquificae;Aquificales;Aquificaceae;Thermocrinis;	492	456	338	402	343	403	407	458	450
cellular organisms;Bacteria;Aquificae;Aquificae;Aquificales;Aquificales genera incertae sedis;Thermosulfidibacter;	368	288	252	259	210	293	209	298	257
cellular organisms;Bacteria;Aquificae;Aquificae;Aquificales;Hydrogenothermaceae;Hydrogenothermus;	181	156	122	148	106	160	156	251	174
cellular organisms;Bacteria;Aquificae;Aquificae;Aquificales;Hydrogenothermaceae;Persephonella;	731	561	465	599	493	651	457	697	578
cellular organisms;Bacteria;Aquificae;Aquificae;Aquificales;Hydrogenothermaceae;Sulfurihydrogenibium;	491	431	338	422	336	453	362	452	358
cellular organisms;Bacteria;Aquificae;Aquificae;Desulfurobacteriales;Desulfurobacteriaceae;Balnearium;	107	64	58	82	78	96	60	96	62
cellular organisms;Bacteria;Aquificae;Aquificae;Desulfurobacteriales;Desulfurobacteriaceae;Desulfurobacterium;	602	519	378	505	386	547	682	502	657
cellular organisms;Bacteria;Aquificae;Aquificae;Desulfurobacteriales;Desulfurobacteriaceae;Phorcysia;	113	95	68	101	85	101	85	110	97
cellular organisms;Bacteria;Aquificae;Aquificae;Desulfurobacteriales;Desulfurobacteriaceae;Thermovibrio;	372	370	273	306	296	352	329	315	328
cellular organisms;Bacteria;Bacteria incertae sedis;Bacteria candidate phyla;candidate division NC10;Candidatus Methylomirabilis;	2957	2474	2135	2802	2304	3078	2413	3010	2665
cellular organisms;Bacteria;Bacteria incertae sedis;Bacteria candidate phyla;Candidatus Aerophobetes;Candidatus Aerophobus;	0	0	0	0	0	0	1	0	0
cellular organisms;Bacteria;Bacteria incertae sedis;Bacteria candidate phyla;Candidatus Aminicenantes;Candidatus Saccharicenans;	640	494	432	558	417	546	559	683	531
cellular organisms;Bacteria;Bacteria incertae sedis;Bacteria candidate phyla;Candidatus Atribacteria;Candidatus Caldatribacterium;	4	9	1	2	3	4	3	2	3
cellular organisms;Bacteria;Bacteria incertae sedis;Bacteria candidate phyla;Candidatus Bipolaricaulota;Candidatus Acetothermum;	354	287	233	322	251	329	213	280	257
cellular organisms;Bacteria;Bacteria incertae sedis;Bacteria candidate phyla;Candidatus Bipolaricaulota;Candidatus Bipolaricaulis;	940	707	628	712	628	732	671	710	671
cellular organisms;Bacteria;Bacteria incertae sedis;Bacteria candidate phyla;Candidatus Dependentiae;Candidatus Babeliae;Candidatus Babeliales;Candidatus Babeliaceae;Candidatus Babela;	117	103	90	198	152	191	110	108	99
cellular organisms;Bacteria;Bacteria incertae sedis;Bacteria candidate phyla;Candidatus Dependentiae;Vermiphilus;	152	119	87	255	159	255	115	139	98
cellular organisms;Bacteria;Bacteria incertae sedis;Bacteria candidate phyla;Candidatus Mcinerneyibacteriota;Candidatus Mcinerneyibacteria;Candidatus Mcinerneyibacteriales;Candidatus Mcinerneyibacteriaceae;Candidatus Mcinerneyibacterium;	122	107	75	92	66	98	75	95	89
cellular organisms;Bacteria;Bacteria incertae sedis;Bacteria candidate phyla;Candidatus Muirbacteria;Candidatus Muirbacterium;	185	191	160	150	120	174	140	151	158
cellular organisms;Bacteria;Bacteria incertae sedis;Bacteria candidate phyla;Candidatus Ozemobacteria;Candidatus Ozemobacterales;Candidatus Ozemobacteraceae;Candidatus Ozemobacter;	942	752	653	725	601	742	634	868	722
cellular organisms;Bacteria;Bacteria incertae sedis;Bacteria candidate phyla;Candidatus Peregrinibacteria;Candidatus Peribacteria;Candidatus Peribacterales;Candidatus Peribacteraceae;Candidatus Peribacter;	22	17	18	22	7	26	8	23	6
cellular organisms;Bacteria;Bacteria incertae sedis;Bacteria candidate phyla;Candidatus Saccharibacteria;Candidatus Nanoperiomorbia;Candidatus Nanoperiomorbales;Candidatus Nanoperiomorbaceae;Candidatus Nanoperiomorbus;	128	82	66	133	67	112	60	46	49
cellular organisms;Bacteria;Bacteria incertae sedis;Bacteria candidate phyla;Candidatus Saccharibacteria;Candidatus Nanosyncoccalia;Candidatus Nanogingivales;Candidatus Nanogingivalaceae;Candidatus Nanogingivalis;	74	52	29	68	25	66	63	57	55
cellular organisms;Bacteria;Bacteria incertae sedis;Bacteria candidate phyla;Candidatus Saccharibacteria;Candidatus Nanosyncoccalia;Candidatus Nanosyncoccales;Candidatus Nanosyncoccacae;Candidatus Nanosyncoccus;	165	147	95	211	117	262	92	95	101
cellular organisms;Bacteria;Bacteria incertae sedis;Bacteria candidate phyla;Candidatus Saccharibacteria;Candidatus Saccharimonas;	650	467	349	638	411	751	369	416	378
cellular organisms;Bacteria;Bacteria incertae sedis;Bacteria candidate phyla;Candidatus Saccharibacteria;Candidatus Saccharimonia;Candidatus Saccharimonales;Candidatus Sacchiramonaceaea;Candidatus Nanosynsacchari;	40	29	26	42	36	69	17	13	17
cellular organisms;Bacteria;Bacteria incertae sedis;Bacteria candidate phyla;Candidatus Stahlbacteria;	636	590	463	555	489	553	591	673	606
cellular organisms;Bacteria;Bacteria incertae sedis;Bacteria candidate phyla;Candidatus Sumerlaeota;Candidatus Sumerlaeia;Candidatus Sumerlaeales;Candidatus Sumerlaeaceae;Candidatus Sumerlaea;	227	165	172	228	151	195	123	178	142
cellular organisms;Bacteria;Bacteria incertae sedis;Bacteria candidate phyla;Patescibacteria group;Microgenomates group;Candidatus Microgenomates;Candidatus Microgenomatus;	0	0	2	0	1	1	0	0	0
cellular organisms;Bacteria;Bacteria incertae sedis;Bacteria candidate phyla;Patescibacteria group;Microgenomates group;Microgenomates group incertae sedis;Candidatus Chazhemtobacteraceae;Candidatus Chazhemtobacterium;	59	49	46	27	31	39	15	21	10
cellular organisms;Bacteria;Bacteria incertae sedis;Candidatus Moduliflexus;	1392	1138	926	1092	899	1207	954	1116	987
cellular organisms;Bacteria;Bacteria incertae sedis;Candidatus Vecturithrix;	1587	1167	1022	1159	1063	1392	1055	1352	1139
cellular organisms;Bacteria;Bacteria incertae sedis;Isachenkonia;	172	133	108	119	107	130	106	139	125
cellular organisms;Bacteria;Bacteria incertae sedis;Pseudogluconobacter;	0	0	0	0	0	1	0	0	1
cellular organisms;Bacteria;Caldiserica/Cryosericota group;Caldiserica;Caldisericia;Caldisericales;Caldisericaceae;Caldisericum;	231	181	147	194	167	201	165	177	158
cellular organisms;Bacteria;Caldiserica/Cryosericota group;Candidatus Cryosericota;Candidatus Cryosericia;Candidatus Cryosericales;Candidatus Cryosericaceae;Candidatus Cryosericum;	909	781	664	794	699	928	662	683	696
cellular organisms;Bacteria;Calditrichaeota;Calditrichae;Calditrichales;Calditrichaceae;Caldithrix;	3555	2888	2514	2933	2325	3311	2866	3486	3063
cellular organisms;Bacteria;Chrysiogenetes;Chrysiogenetes;Chrysiogenales;Chrysiogenaceae;Chrysiogenes;	349	285	243	283	242	342	240	351	278
cellular organisms;Bacteria;Chrysiogenetes;Chrysiogenetes;Chrysiogenales;Chrysiogenaceae;Desulfurispira;	234	201	162	205	135	186	158	240	211
cellular organisms;Bacteria;Chrysiogenetes;Chrysiogenetes;Chrysiogenales;Chrysiogenaceae;Desulfurispirillum;	295	230	195	236	197	270	200	281	221
cellular organisms;Bacteria;Coprothermobacterota;Coprothermobacteria;Coprothermobacterales;Coprothermobacteraceae;Coprothermobacter;	350	268	217	280	250	324	237	317	246
cellular organisms;Bacteria;Deferribacteres;Deferribacteres;Deferribacterales;Deferribacteraceae;Calditerrivibrio;	303	236	231	250	179	264	251	359	241
cellular organisms;Bacteria;Deferribacteres;Deferribacteres;Deferribacterales;Deferribacteraceae;Deferribacter;	384	355	279	354	252	349	293	395	314
cellular organisms;Bacteria;Deferribacteres;Deferribacteres;Deferribacterales;Deferribacteraceae;Denitrovibrio;	530	444	362	431	324	461	351	433	360
cellular organisms;Bacteria;Deferribacteres;Deferribacteres;Deferribacterales;Deferribacteraceae;Flexistipes;	304	226	220	260	215	280	217	227	242
cellular organisms;Bacteria;Deferribacteres;Deferribacteres;Deferribacterales;Deferribacteraceae;Geovibrio;	556	445	350	476	373	552	444	519	378
cellular organisms;Bacteria;Deferribacteres;Deferribacteres;Deferribacterales;Deferribacteraceae;Mucispirillum;	162	132	97	161	107	131	137	151	104
cellular organisms;Bacteria;Deferribacteres;Deferribacteres;Deferribacterales;Deferribacteraceae;Seleniivibrio;	255	238	176	199	163	233	183	225	206
cellular organisms;Bacteria;Dictyoglomi;Dictyoglomia;Dictyoglomales;Dictyoglomaceae;Dictyoglomus;	938	766	650	795	682	854	659	751	739
cellular organisms;Bacteria;Elusimicrobia;Elusimicrobia;Elusimicrobiales;Elusimicrobiaceae;Elusimicrobium;	297	266	228	249	208	277	306	336	321
cellular organisms;Bacteria;Elusimicrobia;Endomicrobia;Endomicrobiales;Endomicrobiaceae;Endomicrobium;	289	320	255	317	222	289	248	307	292
cellular organisms;Bacteria;FCB group;Bacteroidetes/Chlorobi group;Bacteroidetes;Bacteroidetes Order II. Incertae sedis;Rhodothermaceae;Longibacter;	845	657	559	740	538	766	617	842	720
cellular organisms;Bacteria;FCB group;Bacteroidetes/Chlorobi group;Bacteroidetes;Bacteroidetes Order II. Incertae sedis;Rhodothermaceae;Longimonas;	579	500	422	506	378	546	453	684	567
cellular organisms;Bacteria;FCB group;Bacteroidetes/Chlorobi group;Bacteroidetes;Bacteroidetes Order II. Incertae sedis;Rhodothermaceae;Rhodothermus;	2415	1909	1750	2049	1660	2228	1983	2549	2194
cellular organisms;Bacteria;FCB group;Bacteroidetes/Chlorobi group;Bacteroidetes;Bacteroidetes Order II. Incertae sedis;Rhodothermaceae;Salinibacter;	2471	1840	1688	1826	1636	2042	1885	2261	2211
cellular organisms;Bacteria;FCB group;Bacteroidetes/Chlorobi group;Bacteroidetes;Bacteroidetes Order II. Incertae sedis;Rhodothermaceae;Salisaeta;	682	491	458	544	444	628	510	661	551
cellular organisms;Bacteria;FCB group;Bacteroidetes/Chlorobi group;Bacteroidetes;Bacteroidia;Bacteroidales;Bacteroidaceae;Bacteroides;	9488	7346	6277	6286	5030	7496	5493	6827	5853
cellular organisms;Bacteria;FCB group;Bacteroidetes/Chlorobi group;Bacteroidetes;Bacteroidia;Bacteroidales;Bacteroidaceae;Mediterranea;	100	67	70	50	42	75	53	76	67
cellular organisms;Bacteria;FCB group;Bacteroidetes/Chlorobi group;Bacteroidetes;Bacteroidia;Bacteroidales;Bacteroidales incertae sedis;Candidatus Azobacteroides;	37	27	31	34	21	21	17	26	20
cellular organisms;Bacteria;FCB group;Bacteroidetes/Chlorobi group;Bacteroidetes;Bacteroidia;Bacteroidales;Bacteroidales incertae sedis;Candidatus Ordinivivax;	201	194	154	154	114	155	125	169	153
cellular organisms;Bacteria;FCB group;Bacteroidetes/Chlorobi group;Bacteroidetes;Bacteroidia;Bacteroidales;Bacteroidales incertae sedis;Candidatus Symbiothrix;	183	157	151	144	93	142	89	129	104
cellular organisms;Bacteria;FCB group;Bacteroidetes/Chlorobi group;Bacteroidetes;Bacteroidia;Bacteroidales;Bacteroidales incertae sedis;Phocaeicola;	585	450	366	390	299	445	314	394	345
cellular organisms;Bacteria;FCB group;Bacteroidetes/Chlorobi group;Bacteroidetes;Bacteroidia;Bacteroidales;Balneicellaceae;Balneicella;	134	94	101	81	63	94	82	112	75
cellular organisms;Bacteria;FCB group;Bacteroidetes/Chlorobi group;Bacteroidetes;Bacteroidia;Bacteroidales;Barnesiellaceae;Barnesiella;	316	261	225	239	156	250	167	187	195
cellular organisms;Bacteria;FCB group;Bacteroidetes/Chlorobi group;Bacteroidetes;Bacteroidia;Bacteroidales;Barnesiellaceae;Coprobacter;	142	131	112	87	68	131	98	132	81
cellular organisms;Bacteria;FCB group;Bacteroidetes/Chlorobi group;Bacteroidetes;Bacteroidia;Bacteroidales;Dysgonomonadaceae;Dysgonomonas;	2754	2075	1717	1687	1268	1961	1331	1808	1367
cellular organisms;Bacteria;FCB group;Bacteroidetes/Chlorobi group;Bacteroidetes;Bacteroidia;Bacteroidales;Dysgonomonadaceae;Fermentimonas;	27	24	18	14	12	14	10	8	6
cellular organisms;Bacteria;FCB group;Bacteroidetes/Chlorobi group;Bacteroidetes;Bacteroidia;Bacteroidales;Dysgonomonadaceae;Petrimonas;	179	141	113	125	110	181	98	132	114
cellular organisms;Bacteria;FCB group;Bacteroidetes/Chlorobi group;Bacteroidetes;Bacteroidia;Bacteroidales;Dysgonomonadaceae;Proteiniphilum;	335	228	190	193	177	262	138	240	166
cellular organisms;Bacteria;FCB group;Bacteroidetes/Chlorobi group;Bacteroidetes;Bacteroidia;Bacteroidales;Lentimicrobiaceae;Lentimicrobium;	759	648	510	387	319	430	336	500	390
cellular organisms;Bacteria;FCB group;Bacteroidetes/Chlorobi group;Bacteroidetes;Bacteroidia;Bacteroidales;Muribaculaceae;Candidatus Amulumruptor;	79	66	79	58	50	62	46	45	59
cellular organisms;Bacteria;FCB group;Bacteroidetes/Chlorobi group;Bacteroidetes;Bacteroidia;Bacteroidales;Muribaculaceae;Duncaniella;	25	14	16	18	11	18	17	17	9
cellular organisms;Bacteria;FCB group;Bacteroidetes/Chlorobi group;Bacteroidetes;Bacteroidia;Bacteroidales;Muribaculaceae;Muribaculum;	127	126	94	79	92	125	92	100	106
cellular organisms;Bacteria;FCB group;Bacteroidetes/Chlorobi group;Bacteroidetes;Bacteroidia;Bacteroidales;Muribaculaceae;Paramuribaculum;	3	3	1	3	1	2	4	1	2
cellular organisms;Bacteria;FCB group;Bacteroidetes/Chlorobi group;Bacteroidetes;Bacteroidia;Bacteroidales;Odoribacteraceae;Butyricimonas;	420	293	237	265	243	325	208	277	237
cellular organisms;Bacteria;FCB group;Bacteroidetes/Chlorobi group;Bacteroidetes;Bacteroidia;Bacteroidales;Odoribacteraceae;Culturomica;	10	2	4	3	4	2	12	2	11
cellular organisms;Bacteria;FCB group;Bacteroidetes/Chlorobi group;Bacteroidetes;Bacteroidia;Bacteroidales;Odoribacteraceae;Odoribacter;	529	473	391	331	280	392	289	348	303
cellular organisms;Bacteria;FCB group;Bacteroidetes/Chlorobi group;Bacteroidetes;Bacteroidia;Bacteroidales;Paludibacteraceae;Paludibacter;	1378	1041	877	848	638	937	733	889	753
cellular organisms;Bacteria;FCB group;Bacteroidetes/Chlorobi group;Bacteroidetes;Bacteroidia;Bacteroidales;Porphyromonadaceae;Lascolabacillus;	12	7	5	5	5	2	2	2	1
cellular organisms;Bacteria;FCB group;Bacteroidetes/Chlorobi group;Bacteroidetes;Bacteroidia;Bacteroidales;Porphyromonadaceae;Macellibacteroides;	65	52	26	35	20	38	48	29	26
cellular organisms;Bacteria;FCB group;Bacteroidetes/Chlorobi group;Bacteroidetes;Bacteroidia;Bacteroidales;Porphyromonadaceae;Massilibacteroides;	151	94	87	91	60	69	73	87	61
cellular organisms;Bacteria;FCB group;Bacteroidetes/Chlorobi group;Bacteroidetes;Bacteroidia;Bacteroidales;Porphyromonadaceae;Microbacter;	402	331	272	290	221	293	209	254	269
cellular organisms;Bacteria;FCB group;Bacteroidetes/Chlorobi group;Bacteroidetes;Bacteroidia;Bacteroidales;Porphyromonadaceae;Porphyromonas;	1850	1390	1198	1305	1020	1327	838	1300	1007
cellular organisms;Bacteria;FCB group;Bacteroidetes/Chlorobi group;Bacteroidetes;Bacteroidia;Bacteroidales;Porphyromonadaceae;Sanguibacteroides;	117	94	86	59	49	79	49	81	51
cellular organisms;Bacteria;FCB group;Bacteroidetes/Chlorobi group;Bacteroidetes;Bacteroidia;Bacteroidales;Prevotellaceae;Alloprevotella;	463	385	347	324	237	351	234	285	279
cellular organisms;Bacteria;FCB group;Bacteroidetes/Chlorobi group;Bacteroidetes;Bacteroidia;Bacteroidales;Prevotellaceae;Metaprevotella;	0	2	0	0	0	0	0	0	0
cellular organisms;Bacteria;FCB group;Bacteroidetes/Chlorobi group;Bacteroidetes;Bacteroidia;Bacteroidales;Prevotellaceae;Paraprevotella;	195	145	127	154	127	162	113	155	122
cellular organisms;Bacteria;FCB group;Bacteroidetes/Chlorobi group;Bacteroidetes;Bacteroidia;Bacteroidales;Prevotellaceae;Prevotella;	6979	5325	4660	4640	3759	5110	4082	4999	4280
cellular organisms;Bacteria;FCB group;Bacteroidetes/Chlorobi group;Bacteroidetes;Bacteroidia;Bacteroidales;Prevotellaceae;Prevotellamassilia;	10	6	12	5	3	12	6	4	10
cellular organisms;Bacteria;FCB group;Bacteroidetes/Chlorobi group;Bacteroidetes;Bacteroidia;Bacteroidales;Rikenellaceae;Acetobacteroides;	254	187	172	139	122	167	125	152	143
cellular organisms;Bacteria;FCB group;Bacteroidetes/Chlorobi group;Bacteroidetes;Bacteroidia;Bacteroidales;Rikenellaceae;Alistipes;	3393	2737	2324	2452	1941	2768	2145	2498	2210
cellular organisms;Bacteria;FCB group;Bacteroidetes/Chlorobi group;Bacteroidetes;Bacteroidia;Bacteroidales;Rikenellaceae;Millionella;	127	92	62	92	56	92	69	82	79
cellular organisms;Bacteria;FCB group;Bacteroidetes/Chlorobi group;Bacteroidetes;Bacteroidia;Bacteroidales;Rikenellaceae;Mucinivorans;	134	115	82	80	66	71	66	91	66
cellular organisms;Bacteria;FCB group;Bacteroidetes/Chlorobi group;Bacteroidetes;Bacteroidia;Bacteroidales;Rikenellaceae;Rikenella;	136	89	88	110	84	118	80	103	89
cellular organisms;Bacteria;FCB group;Bacteroidetes/Chlorobi group;Bacteroidetes;Bacteroidia;Bacteroidales;Salinivirgaceae;Salinivirga;	234	204	177	138	126	168	119	172	113
cellular organisms;Bacteria;FCB group;Bacteroidetes/Chlorobi group;Bacteroidetes;Bacteroidia;Bacteroidales;Tannerellaceae;Parabacteroides;	2683	1982	1675	1672	1383	2044	1551	1763	1625
cellular organisms;Bacteria;FCB group;Bacteroidetes/Chlorobi group;Bacteroidetes;Bacteroidia;Bacteroidales;Tannerellaceae;Tannerella;	643	513	393	413	320	512	354	431	372
cellular organisms;Bacteria;FCB group;Bacteroidetes/Chlorobi group;Bacteroidetes;Bacteroidia;Bacteroidales;Tenuifilaceae;Tenuifilum;	298	259	223	192	157	226	121	166	140
cellular organisms;Bacteria;FCB group;Bacteroidetes/Chlorobi group;Bacteroidetes;Bacteroidia;Bacteroidales;Williamwhitmaniaceae;Williamwhitmania;	368	305	223	174	126	226	134	220	172
cellular organisms;Bacteria;FCB group;Bacteroidetes/Chlorobi group;Bacteroidetes;Bacteroidia;Marinilabiliales;Marinifilaceae;Ancylomarina;	575	480	381	274	228	318	237	337	230
cellular organisms;Bacteria;FCB group;Bacteroidetes/Chlorobi group;Bacteroidetes;Bacteroidia;Marinilabiliales;Marinifilaceae;Labilibaculum;	631	489	426	376	289	381	301	473	343
cellular organisms;Bacteria;FCB group;Bacteroidetes/Chlorobi group;Bacteroidetes;Bacteroidia;Marinilabiliales;Marinifilaceae;Marinifilum;	759	614	465	464	363	507	353	524	355
cellular organisms;Bacteria;FCB group;Bacteroidetes/Chlorobi group;Bacteroidetes;Bacteroidia;Marinilabiliales;Marinilabiliaceae;Alkaliflexus;	258	191	155	160	137	150	139	173	152
cellular organisms;Bacteria;FCB group;Bacteroidetes/Chlorobi group;Bacteroidetes;Bacteroidia;Marinilabiliales;Marinilabiliaceae;Alkalitalea;	111	102	73	82	66	93	55	90	60
cellular organisms;Bacteria;FCB group;Bacteroidetes/Chlorobi group;Bacteroidetes;Bacteroidia;Marinilabiliales;Marinilabiliaceae;Anaerophaga;	321	282	208	231	203	241	165	254	192
cellular organisms;Bacteria;FCB group;Bacteroidetes/Chlorobi group;Bacteroidetes;Bacteroidia;Marinilabiliales;Marinilabiliaceae;Breznakibacter;	303	245	185	188	166	221	171	200	150
cellular organisms;Bacteria;FCB group;Bacteroidetes/Chlorobi group;Bacteroidetes;Bacteroidia;Marinilabiliales;Marinilabiliaceae;Carboxylicivirga;	450	383	279	263	187	313	259	268	252
cellular organisms;Bacteria;FCB group;Bacteroidetes/Chlorobi group;Bacteroidetes;Bacteroidia;Marinilabiliales;Marinilabiliaceae;Geofilum;	513	389	325	308	250	343	235	310	263
cellular organisms;Bacteria;FCB group;Bacteroidetes/Chlorobi group;Bacteroidetes;Bacteroidia;Marinilabiliales;Marinilabiliaceae;Labilibacter;	924	536	1074	328	249	386	280	392	327
cellular organisms;Bacteria;FCB group;Bacteroidetes/Chlorobi group;Bacteroidetes;Bacteroidia;Marinilabiliales;Marinilabiliaceae;Marinilabilia;	663	516	425	432	320	495	418	424	401
cellular organisms;Bacteria;FCB group;Bacteroidetes/Chlorobi group;Bacteroidetes;Bacteroidia;Marinilabiliales;Marinilabiliaceae;Natronoflexus;	116	86	63	72	42	88	54	79	77
cellular organisms;Bacteria;FCB group;Bacteroidetes/Chlorobi group;Bacteroidetes;Bacteroidia;Marinilabiliales;Marinilabiliaceae;Saccharicrinis;	681	547	432	372	283	384	383	359	389
cellular organisms;Bacteria;FCB group;Bacteroidetes/Chlorobi group;Bacteroidetes;Bacteroidia;Marinilabiliales;Marinilabiliaceae;Thermophagus;	235	179	142	136	107	166	114	124	133
cellular organisms;Bacteria;FCB group;Bacteroidetes/Chlorobi group;Bacteroidetes;Bacteroidia;Marinilabiliales;Prolixibacteraceae;Aquipluma;	677	492	450	430	443	491	354	460	327
cellular organisms;Bacteria;FCB group;Bacteroidetes/Chlorobi group;Bacteroidetes;Bacteroidia;Marinilabiliales;Prolixibacteraceae;Draconibacterium;	1047	847	627	603	552	705	603	673	598
cellular organisms;Bacteria;FCB group;Bacteroidetes/Chlorobi group;Bacteroidetes;Bacteroidia;Marinilabiliales;Prolixibacteraceae;Mangrovibacterium;	1207	784	697	648	557	718	689	656	707
cellular organisms;Bacteria;FCB group;Bacteroidetes/Chlorobi group;Bacteroidetes;Bacteroidia;Marinilabiliales;Prolixibacteraceae;Maribellus;	965	750	588	628	519	774	580	746	631
cellular organisms;Bacteria;FCB group;Bacteroidetes/Chlorobi group;Bacteroidetes;Bacteroidia;Marinilabiliales;Prolixibacteraceae;Mariniphaga;	731	584	507	495	380	562	408	481	394
cellular organisms;Bacteria;FCB group;Bacteroidetes/Chlorobi group;Bacteroidetes;Bacteroidia;Marinilabiliales;Prolixibacteraceae;Prolixibacter;	1095	842	731	752	598	836	582	761	664
cellular organisms;Bacteria;FCB group;Bacteroidetes/Chlorobi group;Bacteroidetes;Bacteroidia;Marinilabiliales;Prolixibacteraceae;Puteibacter;	465	364	314	307	217	294	189	361	253
cellular organisms;Bacteria;FCB group;Bacteroidetes/Chlorobi group;Bacteroidetes;Bacteroidia;Marinilabiliales;Prolixibacteraceae;Sunxiuqinia;	1095	844	704	759	628	849	652	647	601
cellular organisms;Bacteria;FCB group;Bacteroidetes/Chlorobi group;Bacteroidetes;Bacteroidia;Marinilabiliales;Prolixibacteraceae;Tangfeifania;	304	203	208	214	150	194	172	270	220
cellular organisms;Bacteria;FCB group;Bacteroidetes/Chlorobi group;Bacteroidetes;Chitinophagia;Chitinophagales;Chitinophagaceae;Arachidicoccus;	4416	2508	2089	1712	1407	2353	1366	1974	1260
cellular organisms;Bacteria;FCB group;Bacteroidetes/Chlorobi group;Bacteroidetes;Chitinophagia;Chitinophagales;Chitinophagaceae;Asinibacterium;	658	320	296	229	224	383	183	322	166
cellular organisms;Bacteria;FCB group;Bacteroidetes/Chlorobi group;Bacteroidetes;Chitinophagia;Chitinophagales;Chitinophagaceae;Chitinophaga;	50638	30374	26639	24268	19554	30585	19220	26591	19353
cellular organisms;Bacteria;FCB group;Bacteroidetes/Chlorobi group;Bacteroidetes;Chitinophagia;Chitinophagales;Chitinophagaceae;Cnuella;	4370	1887	1878	1869	1530	2463	1156	2168	1022
cellular organisms;Bacteria;FCB group;Bacteroidetes/Chlorobi group;Bacteroidetes;Chitinophagia;Chitinophagales;Chitinophagaceae;Deminuibacter;	3585	1746	1670	836	737	1549	621	972	592
cellular organisms;Bacteria;FCB group;Bacteroidetes/Chlorobi group;Bacteroidetes;Chitinophagia;Chitinophagales;Chitinophagaceae;Dinghuibacter;	2345	1460	1296	1173	1017	1455	1000	1213	966
cellular organisms;Bacteria;FCB group;Bacteroidetes/Chlorobi group;Bacteroidetes;Chitinophagia;Chitinophagales;Chitinophagaceae;Edaphocola;	418	264	185	136	119	175	91	164	109
cellular organisms;Bacteria;FCB group;Bacteroidetes/Chlorobi group;Bacteroidetes;Chitinophagia;Chitinophagales;Chitinophagaceae;Ferruginibacter;	10110	5753	5098	5615	5853	5349	5641	3858	4978
cellular organisms;Bacteria;FCB group;Bacteroidetes/Chlorobi group;Bacteroidetes;Chitinophagia;Chitinophagales;Chitinophagaceae;Filimonas;	10803	5394	4651	3193	2556	4819	2287	3720	2128
cellular organisms;Bacteria;FCB group;Bacteroidetes/Chlorobi group;Bacteroidetes;Chitinophagia;Chitinophagales;Chitinophagaceae;Flaviaesturariibacter;	3469	1647	1537	1018	937	1456	837	1255	720
cellular organisms;Bacteria;FCB group;Bacteroidetes/Chlorobi group;Bacteroidetes;Chitinophagia;Chitinophagales;Chitinophagaceae;Flavihumibacter;	15058	7094	6653	4983	4489	6565	3792	6466	3519
cellular organisms;Bacteria;FCB group;Bacteroidetes/Chlorobi group;Bacteroidetes;Chitinophagia;Chitinophagales;Chitinophagaceae;Flavipsychrobacter;	2893	2349	1726	1055	849	1411	1050	644	948
cellular organisms;Bacteria;FCB group;Bacteroidetes/Chlorobi group;Bacteroidetes;Chitinophagia;Chitinophagales;Chitinophagaceae;Flavisolibacter;	50605	23145	23558	23323	23902	41070	20107	31350	14996
cellular organisms;Bacteria;FCB group;Bacteroidetes/Chlorobi group;Bacteroidetes;Chitinophagia;Chitinophagales;Chitinophagaceae;Flavitalea;	15389	5797	6642	3637	3077	5901	1184	3225	1047
cellular organisms;Bacteria;FCB group;Bacteroidetes/Chlorobi group;Bacteroidetes;Chitinophagia;Chitinophagales;Chitinophagaceae;Ginsengibacter;	11291	5464	5519	4487	6361	5321	3337	6670	2985
cellular organisms;Bacteria;FCB group;Bacteroidetes/Chlorobi group;Bacteroidetes;Chitinophagia;Chitinophagales;Chitinophagaceae;Gynurincola;	1408	643	584	387	338	622	264	538	212
cellular organisms;Bacteria;FCB group;Bacteroidetes/Chlorobi group;Bacteroidetes;Chitinophagia;Chitinophagales;Chitinophagaceae;Hydrobacter;	232	128	126	100	98	179	86	149	77
cellular organisms;Bacteria;FCB group;Bacteroidetes/Chlorobi group;Bacteroidetes;Chitinophagia;Chitinophagales;Chitinophagaceae;Hydrotalea;	1963	881	806	572	506	895	514	817	444
cellular organisms;Bacteria;FCB group;Bacteroidetes/Chlorobi group;Bacteroidetes;Chitinophagia;Chitinophagales;Chitinophagaceae;Ilyomonas;	8832	4160	4031	2594	2027	4253	2235	3038	1818
cellular organisms;Bacteria;FCB group;Bacteroidetes/Chlorobi group;Bacteroidetes;Chitinophagia;Chitinophagales;Chitinophagaceae;Lacibacter;	6832	3014	2800	2400	2119	3362	1480	3375	1446
cellular organisms;Bacteria;FCB group;Bacteroidetes/Chlorobi group;Bacteroidetes;Chitinophagia;Chitinophagales;Chitinophagaceae;Niabella;	7509	3798	3492	3634	3051	5116	2429	4715	2424
cellular organisms;Bacteria;FCB group;Bacteroidetes/Chlorobi group;Bacteroidetes;Chitinophagia;Chitinophagales;Chitinophagaceae;Niastella;	28384	13469	12767	11497	9271	24115	10916	19282	11170
cellular organisms;Bacteria;FCB group;Bacteroidetes/Chlorobi group;Bacteroidetes;Chitinophagia;Chitinophagales;Chitinophagaceae;Panacibacter;	14746	6691	5929	4119	3479	12603	3130	5597	2540
cellular organisms;Bacteria;FCB group;Bacteroidetes/Chlorobi group;Bacteroidetes;Chitinophagia;Chitinophagales;Chitinophagaceae;Paracnuella;	662	298	339	307	303	437	258	404	187
cellular organisms;Bacteria;FCB group;Bacteroidetes/Chlorobi group;Bacteroidetes;Chitinophagia;Chitinophagales;Chitinophagaceae;Parafilimonas;	3964	1967	1740	1283	1097	2892	1096	1528	834
cellular organisms;Bacteria;FCB group;Bacteroidetes/Chlorobi group;Bacteroidetes;Chitinophagia;Chitinophagales;Chitinophagaceae;Paraflavitalea;	9237	4251	4087	3384	2460	4636	2497	4077	2137
cellular organisms;Bacteria;FCB group;Bacteroidetes/Chlorobi group;Bacteroidetes;Chitinophagia;Chitinophagales;Chitinophagaceae;Pseudobacter;	1162	573	513	412	387	583	303	520	273
cellular organisms;Bacteria;FCB group;Bacteroidetes/Chlorobi group;Bacteroidetes;Chitinophagia;Chitinophagales;Chitinophagaceae;Pseudocnuella;	573	247	262	291	252	353	206	313	159
cellular organisms;Bacteria;FCB group;Bacteroidetes/Chlorobi group;Bacteroidetes;Chitinophagia;Chitinophagales;Chitinophagaceae;Pseudoflavitalea;	3527	1691	1536	1108	929	1548	803	1369	717
cellular organisms;Bacteria;FCB group;Bacteroidetes/Chlorobi group;Bacteroidetes;Chitinophagia;Chitinophagales;Chitinophagaceae;Puia;	3920	2337	3263	2619	2677	2533	1804	2101	1594
cellular organisms;Bacteria;FCB group;Bacteroidetes/Chlorobi group;Bacteroidetes;Chitinophagia;Chitinophagales;Chitinophagaceae;Sediminibacterium;	12275	5836	5187	3314	3147	5249	2359	4550	2376
cellular organisms;Bacteria;FCB group;Bacteroidetes/Chlorobi group;Bacteroidetes;Chitinophagia;Chitinophagales;Chitinophagaceae;Segetibacter;	28256	11903	11251	5741	5098	8586	3817	6804	3474
cellular organisms;Bacteria;FCB group;Bacteroidetes/Chlorobi group;Bacteroidetes;Chitinophagia;Chitinophagales;Chitinophagaceae;Taibaiella;	6389	4190	3437	2213	1739	2873	1495	2173	1597
cellular organisms;Bacteria;FCB group;Bacteroidetes/Chlorobi group;Bacteroidetes;Chitinophagia;Chitinophagales;Chitinophagaceae;Terrimonas;	4583	1964	1973	1460	1385	2179	934	1988	912
cellular organisms;Bacteria;FCB group;Bacteroidetes/Chlorobi group;Bacteroidetes;Chitinophagia;Chitinophagales;Chitinophagaceae;Thermoflavifilum;	1754	1228	963	1052	985	1225	960	1165	1003
cellular organisms;Bacteria;FCB group;Bacteroidetes/Chlorobi group;Bacteroidetes;Cytophagia;Cytophagales;Amoebophilaceae;Candidatus Amoebophilus;	518	306	317	417	349	470	480	438	377
cellular organisms;Bacteria;FCB group;Bacteroidetes/Chlorobi group;Bacteroidetes;Cytophagia;Cytophagales;Amoebophilaceae;Candidatus Cardinium;	288	260	188	185	159	191	157	200	178
cellular organisms;Bacteria;FCB group;Bacteroidetes/Chlorobi group;Bacteroidetes;Cytophagia;Cytophagales;Bernardetiaceae;Bernardetia;	237	189	159	139	88	135	273	141	226
cellular organisms;Bacteria;FCB group;Bacteroidetes/Chlorobi group;Bacteroidetes;Cytophagia;Cytophagales;Bernardetiaceae;Hugenholtzia;	350	305	257	209	169	245	144	202	160
cellular organisms;Bacteria;FCB group;Bacteroidetes/Chlorobi group;Bacteroidetes;Cytophagia;Cytophagales;Catalimonadaceae;Catalinimonas;	1840	1320	1133	1245	1013	1481	983	1363	1041
cellular organisms;Bacteria;FCB group;Bacteroidetes/Chlorobi group;Bacteroidetes;Cytophagia;Cytophagales;Catalimonadaceae;Porifericola;	1	0	0	0	0	0	0	0	0
cellular organisms;Bacteria;FCB group;Bacteroidetes/Chlorobi group;Bacteroidetes;Cytophagia;Cytophagales;Cesiribacteraceae;Cesiribacter;	842	637	573	543	453	634	453	570	454
cellular organisms;Bacteria;FCB group;Bacteroidetes/Chlorobi group;Bacteroidetes;Cytophagia;Cytophagales;Cesiribacteraceae;Nafulsella;	930	655	630	564	399	615	400	582	421
cellular organisms;Bacteria;FCB group;Bacteroidetes/Chlorobi group;Bacteroidetes;Cytophagia;Cytophagales;Cyclobacteriaceae;Algoriphagus;	8588	6082	5154	5208	4048	5732	3691	5682	4220
cellular organisms;Bacteria;FCB group;Bacteroidetes/Chlorobi group;Bacteroidetes;Cytophagia;Cytophagales;Cyclobacteriaceae;Aquiflexum;	1073	706	645	636	463	715	598	699	605
cellular organisms;Bacteria;FCB group;Bacteroidetes/Chlorobi group;Bacteroidetes;Cytophagia;Cytophagales;Cyclobacteriaceae;Belliella;	702	496	395	395	294	418	315	415	321
cellular organisms;Bacteria;FCB group;Bacteroidetes/Chlorobi group;Bacteroidetes;Cytophagia;Cytophagales;Cyclobacteriaceae;Cecembia;	806	568	460	465	378	476	324	457	370
cellular organisms;Bacteria;FCB group;Bacteroidetes/Chlorobi group;Bacteroidetes;Cytophagia;Cytophagales;Cyclobacteriaceae;Cyclobacterium;	3512	2528	2154	2152	1783	2464	1546	2433	1672
cellular organisms;Bacteria;FCB group;Bacteroidetes/Chlorobi group;Bacteroidetes;Cytophagia;Cytophagales;Cyclobacteriaceae;Echinicola;	2111	1464	1277	1189	994	1411	978	1365	971
cellular organisms;Bacteria;FCB group;Bacteroidetes/Chlorobi group;Bacteroidetes;Cytophagia;Cytophagales;Cyclobacteriaceae;Indibacter;	215	158	123	121	108	163	93	129	84
cellular organisms;Bacteria;FCB group;Bacteroidetes/Chlorobi group;Bacteroidetes;Cytophagia;Cytophagales;Cyclobacteriaceae;Litoribacter;	336	268	190	176	147	219	162	215	142
cellular organisms;Bacteria;FCB group;Bacteroidetes/Chlorobi group;Bacteroidetes;Cytophagia;Cytophagales;Cyclobacteriaceae;Lunatibacter;	638	446	411	471	356	518	306	421	319
cellular organisms;Bacteria;FCB group;Bacteroidetes/Chlorobi group;Bacteroidetes;Cytophagia;Cytophagales;Cyclobacteriaceae;Lunatimonas;	489	362	311	359	271	392	242	342	249
cellular organisms;Bacteria;FCB group;Bacteroidetes/Chlorobi group;Bacteroidetes;Cytophagia;Cytophagales;Cyclobacteriaceae;Mariniradius;	370	248	257	227	190	244	240	290	247
cellular organisms;Bacteria;FCB group;Bacteroidetes/Chlorobi group;Bacteroidetes;Cytophagia;Cytophagales;Cyclobacteriaceae;Mongoliibacter;	397	254	279	225	174	245	167	247	202
cellular organisms;Bacteria;FCB group;Bacteroidetes/Chlorobi group;Bacteroidetes;Cytophagia;Cytophagales;Cyclobacteriaceae;Mongoliitalea;	239	180	156	146	138	185	115	164	116
cellular organisms;Bacteria;FCB group;Bacteroidetes/Chlorobi group;Bacteroidetes;Cytophagia;Cytophagales;Cyclobacteriaceae;Negadavirga;	624	441	416	411	332	448	313	427	345
cellular organisms;Bacteria;FCB group;Bacteroidetes/Chlorobi group;Bacteroidetes;Cytophagia;Cytophagales;Cyclobacteriaceae;Nitritalea;	186	170	125	158	122	130	103	145	121
cellular organisms;Bacteria;FCB group;Bacteroidetes/Chlorobi group;Bacteroidetes;Cytophagia;Cytophagales;Cytophagaceae;Anditalea;	384	302	266	243	183	306	187	271	192
cellular organisms;Bacteria;FCB group;Bacteroidetes/Chlorobi group;Bacteroidetes;Cytophagia;Cytophagales;Cytophagaceae;Aquirufa;	1119	845	663	683	471	719	482	727	510
cellular organisms;Bacteria;FCB group;Bacteroidetes/Chlorobi group;Bacteroidetes;Cytophagia;Cytophagales;Cytophagaceae;Arcicella;	1207	844	718	606	455	766	414	667	457
cellular organisms;Bacteria;FCB group;Bacteroidetes/Chlorobi group;Bacteroidetes;Cytophagia;Cytophagales;Cytophagaceae;Arcticibacterium;	539	424	290	253	214	296	189	300	201
cellular organisms;Bacteria;FCB group;Bacteroidetes/Chlorobi group;Bacteroidetes;Cytophagia;Cytophagales;Cytophagaceae;Arsenicibacter;	1132	773	624	595	407	693	453	671	488
cellular organisms;Bacteria;FCB group;Bacteroidetes/Chlorobi group;Bacteroidetes;Cytophagia;Cytophagales;Cytophagaceae;Arundinibacter;	718	497	479	390	330	448	320	451	362
cellular organisms;Bacteria;FCB group;Bacteroidetes/Chlorobi group;Bacteroidetes;Cytophagia;Cytophagales;Cytophagaceae;Candidatus Nephrothrix;	560	400	300	370	304	417	187	339	202
cellular organisms;Bacteria;FCB group;Bacteroidetes/Chlorobi group;Bacteroidetes;Cytophagia;Cytophagales;Cytophagaceae;Chryseotalea;	3185	2058	1886	1888	1643	1936	652	1439	763
cellular organisms;Bacteria;FCB group;Bacteroidetes/Chlorobi group;Bacteroidetes;Cytophagia;Cytophagales;Cytophagaceae;Cytophaga;	2251	1966	1511	1228	699	1317	564	769	550
cellular organisms;Bacteria;FCB group;Bacteroidetes/Chlorobi group;Bacteroidetes;Cytophagia;Cytophagales;Cytophagaceae;Dyadobacter;	16890	9357	8493	7996	6509	9227	5928	8157	6328
cellular organisms;Bacteria;FCB group;Bacteroidetes/Chlorobi group;Bacteroidetes;Cytophagia;Cytophagales;Cytophagaceae;Emticicia;	6002	4491	4198	2668	2151	3164	1936	2880	2159
cellular organisms;Bacteria;FCB group;Bacteroidetes/Chlorobi group;Bacteroidetes;Cytophagia;Cytophagales;Cytophagaceae;Fibrella;	5579	2308	2308	1069	874	1189	905	1219	1019
cellular organisms;Bacteria;FCB group;Bacteroidetes/Chlorobi group;Bacteroidetes;Cytophagia;Cytophagales;Cytophagaceae;Fibrisoma;	2425	1405	1277	1173	936	1297	1010	1277	1040
cellular organisms;Bacteria;FCB group;Bacteroidetes/Chlorobi group;Bacteroidetes;Cytophagia;Cytophagales;Cytophagaceae;Flectobacillus;	671	433	348	314	231	368	214	360	230
cellular organisms;Bacteria;FCB group;Bacteroidetes/Chlorobi group;Bacteroidetes;Cytophagia;Cytophagales;Cytophagaceae;Jiulongibacter;	461	365	281	266	207	294	185	302	204
cellular organisms;Bacteria;FCB group;Bacteroidetes/Chlorobi group;Bacteroidetes;Cytophagia;Cytophagales;Cytophagaceae;Larkinella;	7607	4839	4369	4351	3366	5100	3772	4622	3842
cellular organisms;Bacteria;FCB group;Bacteroidetes/Chlorobi group;Bacteroidetes;Cytophagia;Cytophagales;Cytophagaceae;Leadbetterella;	380	292	275	244	176	244	174	221	157
cellular organisms;Bacteria;FCB group;Bacteroidetes/Chlorobi group;Bacteroidetes;Cytophagia;Cytophagales;Cytophagaceae;Persicitalea;	1053	622	586	626	509	672	468	679	497
cellular organisms;Bacteria;FCB group;Bacteroidetes/Chlorobi group;Bacteroidetes;Cytophagia;Cytophagales;Cytophagaceae;Pseudarcicella;	925	662	540	403	301	514	329	467	313
cellular organisms;Bacteria;FCB group;Bacteroidetes/Chlorobi group;Bacteroidetes;Cytophagia;Cytophagales;Cytophagaceae;Rhabdobacter;	1190	781	804	665	527	742	547	733	592
cellular organisms;Bacteria;FCB group;Bacteroidetes/Chlorobi group;Bacteroidetes;Cytophagia;Cytophagales;Cytophagaceae;Rhodocytophaga;	3575	2403	2046	1701	1331	1954	1004	1658	1162
cellular organisms;Bacteria;FCB group;Bacteroidetes/Chlorobi group;Bacteroidetes;Cytophagia;Cytophagales;Cytophagaceae;Rhodonellum;	851	660	529	463	417	560	379	535	393
cellular organisms;Bacteria;FCB group;Bacteroidetes/Chlorobi group;Bacteroidetes;Cytophagia;Cytophagales;Cytophagaceae;Rudanella;	1414	856	862	674	571	779	544	777	604
cellular organisms;Bacteria;FCB group;Bacteroidetes/Chlorobi group;Bacteroidetes;Cytophagia;Cytophagales;Cytophagaceae;Runella;	4934	3266	2886	2441	1984	2905	1961	2686	2016
cellular organisms;Bacteria;FCB group;Bacteroidetes/Chlorobi group;Bacteroidetes;Cytophagia;Cytophagales;Cytophagaceae;Siphonobacter;	2545	1802	1499	1469	1096	1757	1305	1606	1310
cellular organisms;Bacteria;FCB group;Bacteroidetes/Chlorobi group;Bacteroidetes;Cytophagia;Cytophagales;Cytophagaceae;Spirosoma;	31137	15908	15051	12274	9534	14146	10617	13266	10810
cellular organisms;Bacteria;FCB group;Bacteroidetes/Chlorobi group;Bacteroidetes;Cytophagia;Cytophagales;Cytophagaceae;Sporocytophaga;	3620	3880	2858	3012	1611	3364	1137	1549	1377
cellular organisms;Bacteria;FCB group;Bacteroidetes/Chlorobi group;Bacteroidetes;Cytophagia;Cytophagales;Cytophagales incertae sedis;Solirubrum;	652	312	279	246	203	262	227	299	234
cellular organisms;Bacteria;FCB group;Bacteroidetes/Chlorobi group;Bacteroidetes;Cytophagia;Cytophagales;Flammeovirgaceae;Flammeovirga;	1943	1632	1282	1155	882	1296	1014	1218	1055
cellular organisms;Bacteria;FCB group;Bacteroidetes/Chlorobi group;Bacteroidetes;Cytophagia;Cytophagales;Flammeovirgaceae;Flexithrix;	1158	907	769	790	596	898	546	772	635
cellular organisms;Bacteria;FCB group;Bacteroidetes/Chlorobi group;Bacteroidetes;Cytophagia;Cytophagales;Flammeovirgaceae;Imperialibacter;	1536	1110	989	939	757	1100	652	962	721
cellular organisms;Bacteria;FCB group;Bacteroidetes/Chlorobi group;Bacteroidetes;Cytophagia;Cytophagales;Flammeovirgaceae;Rapidithrix;	1	1	0	0	0	0	0	0	0
cellular organisms;Bacteria;FCB group;Bacteroidetes/Chlorobi group;Bacteroidetes;Cytophagia;Cytophagales;Flammeovirgaceae;Sediminitomix;	482	371	311	311	227	300	216	303	214
cellular organisms;Bacteria;FCB group;Bacteroidetes/Chlorobi group;Bacteroidetes;Cytophagia;Cytophagales;Flexibacteraceae;Flexibacter;	905	801	642	483	318	531	305	457	318
cellular organisms;Bacteria;FCB group;Bacteroidetes/Chlorobi group;Bacteroidetes;Cytophagia;Cytophagales;Fulvivirgaceae;Chryseolinea;	22815	12722	12266	11325	10001	12393	3726	8575	4366
cellular organisms;Bacteria;FCB group;Bacteroidetes/Chlorobi group;Bacteroidetes;Cytophagia;Cytophagales;Fulvivirgaceae;Fulvivirga;	6291	4649	3918	4218	3385	4469	2276	3597	2681
cellular organisms;Bacteria;FCB group;Bacteroidetes/Chlorobi group;Bacteroidetes;Cytophagia;Cytophagales;Fulvivirgaceae;Ohtaekwangia;	8761	4848	4684	3742	3473	4391	1164	2919	1347
cellular organisms;Bacteria;FCB group;Bacteroidetes/Chlorobi group;Bacteroidetes;Cytophagia;Cytophagales;Fulvivirgaceae;Xanthovirga;	585	476	411	367	256	396	265	343	263
cellular organisms;Bacteria;FCB group;Bacteroidetes/Chlorobi group;Bacteroidetes;Cytophagia;Cytophagales;Hymenobacteraceae;Adhaeribacter;	10769	7066	6362	5660	4511	6431	4096	6149	4430
cellular organisms;Bacteria;FCB group;Bacteroidetes/Chlorobi group;Bacteroidetes;Cytophagia;Cytophagales;Hymenobacteraceae;Botryobacter;	1145	758	639	678	564	825	481	729	476
cellular organisms;Bacteria;FCB group;Bacteroidetes/Chlorobi group;Bacteroidetes;Cytophagia;Cytophagales;Hymenobacteraceae;Hymenobacter;	299867	72333	71210	23769	18701	27133	20579	26220	21513
cellular organisms;Bacteria;FCB group;Bacteroidetes/Chlorobi group;Bacteroidetes;Cytophagia;Cytophagales;Hymenobacteraceae;Nibribacter;	347	257	210	216	176	254	176	257	159
cellular organisms;Bacteria;FCB group;Bacteroidetes/Chlorobi group;Bacteroidetes;Cytophagia;Cytophagales;Hymenobacteraceae;Pontibacter;	16951	12133	11120	9921	7698	11457	7399	10672	7869
cellular organisms;Bacteria;FCB group;Bacteroidetes/Chlorobi group;Bacteroidetes;Cytophagia;Cytophagales;Hymenobacteraceae;Rufibacter;	6923	4543	4016	3571	2933	4187	2837	4019	3074
cellular organisms;Bacteria;FCB group;Bacteroidetes/Chlorobi group;Bacteroidetes;Cytophagia;Cytophagales;Hymenobacteraceae;Siccationidurans;	5139	1082	1193	322	280	401	353	328	324
cellular organisms;Bacteria;FCB group;Bacteroidetes/Chlorobi group;Bacteroidetes;Cytophagia;Cytophagales;Marivirgaceae;Marivirga;	1799	1463	1148	1005	783	1160	633	963	660
cellular organisms;Bacteria;FCB group;Bacteroidetes/Chlorobi group;Bacteroidetes;Cytophagia;Cytophagales;Microscillaceae;Eisenibacter;	484	408	316	321	218	309	229	344	219
cellular organisms;Bacteria;FCB group;Bacteroidetes/Chlorobi group;Bacteroidetes;Cytophagia;Cytophagales;Microscillaceae;Microscilla;	668	565	445	421	319	506	307	460	368
cellular organisms;Bacteria;FCB group;Bacteroidetes/Chlorobi group;Bacteroidetes;Cytophagia;Cytophagales;Persicobacteraceae;Persicobacter;	266	224	205	185	120	169	102	168	142
cellular organisms;Bacteria;FCB group;Bacteroidetes/Chlorobi group;Bacteroidetes;Cytophagia;Cytophagales;Raineyaceae;Raineya;	415	393	304	251	193	285	178	254	183
cellular organisms;Bacteria;FCB group;Bacteroidetes/Chlorobi group;Bacteroidetes;Cytophagia;Cytophagales;Reichenbachiellaceae;Ekhidna;	468	376	318	302	222	325	179	328	210
cellular organisms;Bacteria;FCB group;Bacteroidetes/Chlorobi group;Bacteroidetes;Cytophagia;Cytophagales;Reichenbachiellaceae;Marinoscillum;	1370	1047	862	853	664	887	563	901	591
cellular organisms;Bacteria;FCB group;Bacteroidetes/Chlorobi group;Bacteroidetes;Cytophagia;Cytophagales;Reichenbachiellaceae;Reichenbachiella;	1598	1287	1039	928	698	1014	673	897	697
cellular organisms;Bacteria;FCB group;Bacteroidetes/Chlorobi group;Bacteroidetes;Cytophagia;Cytophagales;Roseivirgaceae;Roseivirga;	3414	2569	2121	2007	1522	2205	1323	1962	1582
cellular organisms;Bacteria;FCB group;Bacteroidetes/Chlorobi group;Bacteroidetes;Cytophagia;Cytophagales;Thermoflexibacteraceae;Thermoflexibacter;	877	681	546	557	403	659	399	552	386
cellular organisms;Bacteria;FCB group;Bacteroidetes/Chlorobi group;Bacteroidetes;Cytophagia;Cytophagales;Thermonemataceae;Thermonema;	551	479	379	375	312	408	273	412	325
cellular organisms;Bacteria;FCB group;Bacteroidetes/Chlorobi group;Bacteroidetes;Flavobacteriia;Flavobacteriales;Blattabacteriaceae;Blattabacterium;	495	404	337	286	235	317	232	335	229
cellular organisms;Bacteria;FCB group;Bacteroidetes/Chlorobi group;Bacteroidetes;Flavobacteriia;Flavobacteriales;Crocinitomicaceae;Brumimicrobium;	971	860	638	411	302	461	296	485	331
cellular organisms;Bacteria;FCB group;Bacteroidetes/Chlorobi group;Bacteroidetes;Flavobacteriia;Flavobacteriales;Crocinitomicaceae;Crocinitomix;	911	992	633	341	263	337	185	370	231
cellular organisms;Bacteria;FCB group;Bacteroidetes/Chlorobi group;Bacteroidetes;Flavobacteriia;Flavobacteriales;Crocinitomicaceae;Fluviicola;	5645	5574	3814	1251	996	1340	894	1304	1013
cellular organisms;Bacteria;FCB group;Bacteroidetes/Chlorobi group;Bacteroidetes;Flavobacteriia;Flavobacteriales;Crocinitomicaceae;Lishizhenia;	370	368	256	132	105	137	72	121	89
cellular organisms;Bacteria;FCB group;Bacteroidetes/Chlorobi group;Bacteroidetes;Flavobacteriia;Flavobacteriales;Crocinitomicaceae;Putridiphycobacter;	337	332	234	116	94	121	69	119	75
cellular organisms;Bacteria;FCB group;Bacteroidetes/Chlorobi group;Bacteroidetes;Flavobacteriia;Flavobacteriales;Cryomorphaceae;Cryomorpha;	571	548	371	247	191	285	175	268	186
cellular organisms;Bacteria;FCB group;Bacteroidetes/Chlorobi group;Bacteroidetes;Flavobacteriia;Flavobacteriales;Flavobacteriaceae;Aequorivita;	1583	1134	917	836	631	820	637	900	671
cellular organisms;Bacteria;FCB group;Bacteroidetes/Chlorobi group;Bacteroidetes;Flavobacteriia;Flavobacteriales;Flavobacteriaceae;Aestuariibaculum;	276	201	187	172	166	252	145	168	102
cellular organisms;Bacteria;FCB group;Bacteroidetes/Chlorobi group;Bacteroidetes;Flavobacteriia;Flavobacteriales;Flavobacteriaceae;Algibacter;	1135	827	628	512	455	671	440	633	490
cellular organisms;Bacteria;FCB group;Bacteroidetes/Chlorobi group;Bacteroidetes;Flavobacteriia;Flavobacteriales;Flavobacteriaceae;Altibacter;	210	174	146	119	133	155	100	122	83
cellular organisms;Bacteria;FCB group;Bacteroidetes/Chlorobi group;Bacteroidetes;Flavobacteriia;Flavobacteriales;Flavobacteriaceae;Amniculibacterium;	129	90	88	63	41	51	43	62	32
cellular organisms;Bacteria;FCB group;Bacteroidetes/Chlorobi group;Bacteroidetes;Flavobacteriia;Flavobacteriales;Flavobacteriaceae;Antarcticibacterium;	416	328	280	250	232	303	248	385	261
cellular organisms;Bacteria;FCB group;Bacteroidetes/Chlorobi group;Bacteroidetes;Flavobacteriia;Flavobacteriales;Flavobacteriaceae;Aquaticitalea;	118	71	76	38	32	42	26	24	27
cellular organisms;Bacteria;FCB group;Bacteroidetes/Chlorobi group;Bacteroidetes;Flavobacteriia;Flavobacteriales;Flavobacteriaceae;Aquimarina;	3818	2690	2219	2129	1801	2590	1748	2427	1867
cellular organisms;Bacteria;FCB group;Bacteroidetes/Chlorobi group;Bacteroidetes;Flavobacteriia;Flavobacteriales;Flavobacteriaceae;Arcticiflavibacter;	102	71	71	67	47	58	45	99	52
cellular organisms;Bacteria;FCB group;Bacteroidetes/Chlorobi group;Bacteroidetes;Flavobacteriia;Flavobacteriales;Flavobacteriaceae;Arenibacter;	2599	1780	1492	1404	1176	1648	1045	1561	1075
cellular organisms;Bacteria;FCB group;Bacteroidetes/Chlorobi group;Bacteroidetes;Flavobacteriia;Flavobacteriales;Flavobacteriaceae;Arenitalea;	53	45	21	34	26	44	16	32	25
cellular organisms;Bacteria;FCB group;Bacteroidetes/Chlorobi group;Bacteroidetes;Flavobacteriia;Flavobacteriales;Flavobacteriaceae;Aurantibacter;	280	225	167	121	117	154	85	146	97
cellular organisms;Bacteria;FCB group;Bacteroidetes/Chlorobi group;Bacteroidetes;Flavobacteriia;Flavobacteriales;Flavobacteriaceae;Aureibaculum;	176	136	132	108	97	128	78	151	110
cellular organisms;Bacteria;FCB group;Bacteroidetes/Chlorobi group;Bacteroidetes;Flavobacteriia;Flavobacteriales;Flavobacteriaceae;Aureicoccus;	134	91	64	85	62	88	50	92	72
cellular organisms;Bacteria;FCB group;Bacteroidetes/Chlorobi group;Bacteroidetes;Flavobacteriia;Flavobacteriales;Flavobacteriaceae;Aureitalea;	228	142	123	110	119	146	112	158	143
cellular organisms;Bacteria;FCB group;Bacteroidetes/Chlorobi group;Bacteroidetes;Flavobacteriia;Flavobacteriales;Flavobacteriaceae;Aureivirga;	268	243	208	151	103	180	150	174	167
cellular organisms;Bacteria;FCB group;Bacteroidetes/Chlorobi group;Bacteroidetes;Flavobacteriia;Flavobacteriales;Flavobacteriaceae;Avrilella;	130	89	80	44	35	54	35	43	24
cellular organisms;Bacteria;FCB group;Bacteroidetes/Chlorobi group;Bacteroidetes;Flavobacteriia;Flavobacteriales;Flavobacteriaceae;Bizionia;	664	404	353	283	209	349	194	306	209
cellular organisms;Bacteria;FCB group;Bacteroidetes/Chlorobi group;Bacteroidetes;Flavobacteriia;Flavobacteriales;Flavobacteriaceae;Capnocytophaga;	1631	1266	993	771	632	875	631	853	729
cellular organisms;Bacteria;FCB group;Bacteroidetes/Chlorobi group;Bacteroidetes;Flavobacteriia;Flavobacteriales;Flavobacteriaceae;Cellulophaga;	1063	774	614	533	394	614	402	564	476
cellular organisms;Bacteria;FCB group;Bacteroidetes/Chlorobi group;Bacteroidetes;Flavobacteriia;Flavobacteriales;Flavobacteriaceae;Changchengzhania;	120	85	54	61	46	86	45	94	62
cellular organisms;Bacteria;FCB group;Bacteroidetes/Chlorobi group;Bacteroidetes;Flavobacteriia;Flavobacteriales;Flavobacteriaceae;Cochleicola;	111	92	64	56	54	73	61	80	61
cellular organisms;Bacteria;FCB group;Bacteroidetes/Chlorobi group;Bacteroidetes;Flavobacteriia;Flavobacteriales;Flavobacteriaceae;Confluentibacter;	464	274	210	194	139	254	208	249	229
cellular organisms;Bacteria;FCB group;Bacteroidetes/Chlorobi group;Bacteroidetes;Flavobacteriia;Flavobacteriales;Flavobacteriaceae;Costertonia;	94	78	64	39	39	51	27	54	38
cellular organisms;Bacteria;FCB group;Bacteroidetes/Chlorobi group;Bacteroidetes;Flavobacteriia;Flavobacteriales;Flavobacteriaceae;Croceibacter;	91	80	60	53	38	53	37	38	33
cellular organisms;Bacteria;FCB group;Bacteroidetes/Chlorobi group;Bacteroidetes;Flavobacteriia;Flavobacteriales;Flavobacteriaceae;Croceitalea;	127	96	95	90	64	112	68	97	75
cellular organisms;Bacteria;FCB group;Bacteroidetes/Chlorobi group;Bacteroidetes;Flavobacteriia;Flavobacteriales;Flavobacteriaceae;Croceivirga;	282	198	164	157	129	154	112	155	111
cellular organisms;Bacteria;FCB group;Bacteroidetes/Chlorobi group;Bacteroidetes;Flavobacteriia;Flavobacteriales;Flavobacteriaceae;Dokdonia;	746	551	419	312	267	425	247	368	279
cellular organisms;Bacteria;FCB group;Bacteroidetes/Chlorobi group;Bacteroidetes;Flavobacteriia;Flavobacteriales;Flavobacteriaceae;Eudoraea;	204	159	130	139	117	140	109	132	133
cellular organisms;Bacteria;FCB group;Bacteroidetes/Chlorobi group;Bacteroidetes;Flavobacteriia;Flavobacteriales;Flavobacteriaceae;Euzebyella;	213	133	144	120	87	126	117	158	98
cellular organisms;Bacteria;FCB group;Bacteroidetes/Chlorobi group;Bacteroidetes;Flavobacteriia;Flavobacteriales;Flavobacteriaceae;Flagellimonas;	1174	764	634	613	516	747	506	675	556
cellular organisms;Bacteria;FCB group;Bacteroidetes/Chlorobi group;Bacteroidetes;Flavobacteriia;Flavobacteriales;Flavobacteriaceae;Flavicella;	263	212	169	186	118	170	110	170	98
cellular organisms;Bacteria;FCB group;Bacteroidetes/Chlorobi group;Bacteroidetes;Flavobacteriia;Flavobacteriales;Flavobacteriaceae;Flavimarina;	227	166	128	131	119	159	141	166	141
cellular organisms;Bacteria;FCB group;Bacteroidetes/Chlorobi group;Bacteroidetes;Flavobacteriia;Flavobacteriales;Flavobacteriaceae;Flaviramulus;	216	150	130	107	86	132	69	130	85
cellular organisms;Bacteria;FCB group;Bacteroidetes/Chlorobi group;Bacteroidetes;Flavobacteriia;Flavobacteriales;Flavobacteriaceae;Flavivirga;	553	389	338	225	171	266	171	224	158
cellular organisms;Bacteria;FCB group;Bacteroidetes/Chlorobi group;Bacteroidetes;Flavobacteriia;Flavobacteriales;Flavobacteriaceae;Flavobacterium;	170426	88002	67646	20057	15163	23154	14642	22269	15469
cellular organisms;Bacteria;FCB group;Bacteroidetes/Chlorobi group;Bacteroidetes;Flavobacteriia;Flavobacteriales;Flavobacteriaceae;Formosa;	884	547	522	399	324	452	308	446	313
cellular organisms;Bacteria;FCB group;Bacteroidetes/Chlorobi group;Bacteroidetes;Flavobacteriia;Flavobacteriales;Flavobacteriaceae;Gaetbulibacter;	325	217	238	154	132	264	134	179	148
cellular organisms;Bacteria;FCB group;Bacteroidetes/Chlorobi group;Bacteroidetes;Flavobacteriia;Flavobacteriales;Flavobacteriaceae;Galbibacter;	581	388	368	304	282	365	281	349	322
cellular organisms;Bacteria;FCB group;Bacteroidetes/Chlorobi group;Bacteroidetes;Flavobacteriia;Flavobacteriales;Flavobacteriaceae;Gelidibacter;	1023	782	603	547	470	615	523	604	495
cellular organisms;Bacteria;FCB group;Bacteroidetes/Chlorobi group;Bacteroidetes;Flavobacteriia;Flavobacteriales;Flavobacteriaceae;Gillisia;	1004	751	549	505	353	533	370	555	391
cellular organisms;Bacteria;FCB group;Bacteroidetes/Chlorobi group;Bacteroidetes;Flavobacteriia;Flavobacteriales;Flavobacteriaceae;Gilvibacter;	172	96	102	109	78	123	104	109	92
cellular organisms;Bacteria;FCB group;Bacteroidetes/Chlorobi group;Bacteroidetes;Flavobacteriia;Flavobacteriales;Flavobacteriaceae;Gramella;	2039	1484	1203	1195	1021	1402	929	1336	1004
cellular organisms;Bacteria;FCB group;Bacteroidetes/Chlorobi group;Bacteroidetes;Flavobacteriia;Flavobacteriales;Flavobacteriaceae;Hanstruepera;	110	79	53	54	31	72	39	71	51
cellular organisms;Bacteria;FCB group;Bacteroidetes/Chlorobi group;Bacteroidetes;Flavobacteriia;Flavobacteriales;Flavobacteriaceae;Hyunsoonleella;	391	305	264	178	135	223	142	255	152
cellular organisms;Bacteria;FCB group;Bacteroidetes/Chlorobi group;Bacteroidetes;Flavobacteriia;Flavobacteriales;Flavobacteriaceae;Ichthyenterobacterium;	143	135	99	135	39	78	30	79	79
cellular organisms;Bacteria;FCB group;Bacteroidetes/Chlorobi group;Bacteroidetes;Flavobacteriia;Flavobacteriales;Flavobacteriaceae;Imtechella;	146	99	84	87	72	107	45	70	67
cellular organisms;Bacteria;FCB group;Bacteroidetes/Chlorobi group;Bacteroidetes;Flavobacteriia;Flavobacteriales;Flavobacteriaceae;Jejuia;	118	81	55	67	60	87	41	54	64
cellular organisms;Bacteria;FCB group;Bacteroidetes/Chlorobi group;Bacteroidetes;Flavobacteriia;Flavobacteriales;Flavobacteriaceae;Joostella;	157	112	96	81	44	80	47	84	63
cellular organisms;Bacteria;FCB group;Bacteroidetes/Chlorobi group;Bacteroidetes;Flavobacteriia;Flavobacteriales;Flavobacteriaceae;Kordia;	1300	903	779	654	498	719	775	742	711
cellular organisms;Bacteria;FCB group;Bacteroidetes/Chlorobi group;Bacteroidetes;Flavobacteriia;Flavobacteriales;Flavobacteriaceae;Kriegella;	468	302	253	275	202	294	191	280	208
cellular organisms;Bacteria;FCB group;Bacteroidetes/Chlorobi group;Bacteroidetes;Flavobacteriia;Flavobacteriales;Flavobacteriaceae;Lacinutrix;	925	675	526	342	306	424	321	506	342
cellular organisms;Bacteria;FCB group;Bacteroidetes/Chlorobi group;Bacteroidetes;Flavobacteriia;Flavobacteriales;Flavobacteriaceae;Leeuwenhoekiella;	1140	798	654	690	528	753	543	656	593
cellular organisms;Bacteria;FCB group;Bacteroidetes/Chlorobi group;Bacteroidetes;Flavobacteriia;Flavobacteriales;Flavobacteriaceae;Leptobacterium;	268	155	131	142	96	158	102	178	101
cellular organisms;Bacteria;FCB group;Bacteroidetes/Chlorobi group;Bacteroidetes;Flavobacteriia;Flavobacteriales;Flavobacteriaceae;Lutibacter;	2049	1683	1323	1231	873	1296	988	1270	905
cellular organisms;Bacteria;FCB group;Bacteroidetes/Chlorobi group;Bacteroidetes;Flavobacteriia;Flavobacteriales;Flavobacteriaceae;Mangrovimonas;	626	436	389	298	242	330	244	316	269
cellular organisms;Bacteria;FCB group;Bacteroidetes/Chlorobi group;Bacteroidetes;Flavobacteriia;Flavobacteriales;Flavobacteriaceae;Maribacter;	3780	2521	2288	2081	1650	2472	1759	2413	1835
cellular organisms;Bacteria;FCB group;Bacteroidetes/Chlorobi group;Bacteroidetes;Flavobacteriia;Flavobacteriales;Flavobacteriaceae;Mariniflexile;	342	191	151	162	152	182	131	171	133
cellular organisms;Bacteria;FCB group;Bacteroidetes/Chlorobi group;Bacteroidetes;Flavobacteriia;Flavobacteriales;Flavobacteriaceae;Marinirhabdus;	101	74	57	59	43	61	42	69	45
cellular organisms;Bacteria;FCB group;Bacteroidetes/Chlorobi group;Bacteroidetes;Flavobacteriia;Flavobacteriales;Flavobacteriaceae;Marixanthomonas;	253	155	135	124	111	127	99	125	118
cellular organisms;Bacteria;FCB group;Bacteroidetes/Chlorobi group;Bacteroidetes;Flavobacteriia;Flavobacteriales;Flavobacteriaceae;Meridianimaribacter;	60	29	32	25	19	19	13	31	11
cellular organisms;Bacteria;FCB group;Bacteroidetes/Chlorobi group;Bacteroidetes;Flavobacteriia;Flavobacteriales;Flavobacteriaceae;Mesoflavibacter;	192	129	93	67	47	68	48	85	64
cellular organisms;Bacteria;FCB group;Bacteroidetes/Chlorobi group;Bacteroidetes;Flavobacteriia;Flavobacteriales;Flavobacteriaceae;Mesonia;	752	592	420	335	262	352	241	419	273
cellular organisms;Bacteria;FCB group;Bacteroidetes/Chlorobi group;Bacteroidetes;Flavobacteriia;Flavobacteriales;Flavobacteriaceae;Muricauda;	3771	2690	2235	2302	1770	2599	1980	2477	2082
cellular organisms;Bacteria;FCB group;Bacteroidetes/Chlorobi group;Bacteroidetes;Flavobacteriia;Flavobacteriales;Flavobacteriaceae;Muriicola;	400	345	262	241	223	304	272	275	237
cellular organisms;Bacteria;FCB group;Bacteroidetes/Chlorobi group;Bacteroidetes;Flavobacteriia;Flavobacteriales;Flavobacteriaceae;Myroides;	1733	1132	872	620	494	688	463	611	479
cellular organisms;Bacteria;FCB group;Bacteroidetes/Chlorobi group;Bacteroidetes;Flavobacteriia;Flavobacteriales;Flavobacteriaceae;Nonlabens;	1582	1213	950	844	623	819	667	834	731
cellular organisms;Bacteria;FCB group;Bacteroidetes/Chlorobi group;Bacteroidetes;Flavobacteriia;Flavobacteriales;Flavobacteriaceae;Oceanihabitans;	124	106	69	61	53	64	32	59	40
cellular organisms;Bacteria;FCB group;Bacteroidetes/Chlorobi group;Bacteroidetes;Flavobacteriia;Flavobacteriales;Flavobacteriaceae;Ochrovirga;	106	96	53	68	46	63	47	46	44
cellular organisms;Bacteria;FCB group;Bacteroidetes/Chlorobi group;Bacteroidetes;Flavobacteriia;Flavobacteriales;Flavobacteriaceae;Olleya;	330	209	200	132	93	140	90	142	91
cellular organisms;Bacteria;FCB group;Bacteroidetes/Chlorobi group;Bacteroidetes;Flavobacteriia;Flavobacteriales;Flavobacteriaceae;Pareuzebyella;	308	200	192	158	158	192	113	176	150
cellular organisms;Bacteria;FCB group;Bacteroidetes/Chlorobi group;Bacteroidetes;Flavobacteriia;Flavobacteriales;Flavobacteriaceae;Planktosalinus;	132	126	92	65	45	99	44	75	60
cellular organisms;Bacteria;FCB group;Bacteroidetes/Chlorobi group;Bacteroidetes;Flavobacteriia;Flavobacteriales;Flavobacteriaceae;Polaribacter;	2789	1941	1614	1353	1037	1558	1114	1564	1332
cellular organisms;Bacteria;FCB group;Bacteroidetes/Chlorobi group;Bacteroidetes;Flavobacteriia;Flavobacteriales;Flavobacteriaceae;Pricia;	278	218	198	206	147	184	178	208	158
cellular organisms;Bacteria;FCB group;Bacteroidetes/Chlorobi group;Bacteroidetes;Flavobacteriia;Flavobacteriales;Flavobacteriaceae;Pseudobizionia;	53	27	21	19	8	25	13	21	15
cellular organisms;Bacteria;FCB group;Bacteroidetes/Chlorobi group;Bacteroidetes;Flavobacteriia;Flavobacteriales;Flavobacteriaceae;Pseudozobellia;	183	129	121	112	114	161	133	176	118
cellular organisms;Bacteria;FCB group;Bacteroidetes/Chlorobi group;Bacteroidetes;Flavobacteriia;Flavobacteriales;Flavobacteriaceae;Psychroflexus;	1192	900	736	621	505	728	431	617	470
cellular organisms;Bacteria;FCB group;Bacteroidetes/Chlorobi group;Bacteroidetes;Flavobacteriia;Flavobacteriales;Flavobacteriaceae;Psychroserpens;	458	328	267	202	158	241	136	198	142
cellular organisms;Bacteria;FCB group;Bacteroidetes/Chlorobi group;Bacteroidetes;Flavobacteriia;Flavobacteriales;Flavobacteriaceae;Pustulibacterium;	171	125	107	81	78	122	74	104	96
cellular organisms;Bacteria;FCB group;Bacteroidetes/Chlorobi group;Bacteroidetes;Flavobacteriia;Flavobacteriales;Flavobacteriaceae;Robertkochia;	586	404	354	337	260	405	278	385	319
cellular organisms;Bacteria;FCB group;Bacteroidetes/Chlorobi group;Bacteroidetes;Flavobacteriia;Flavobacteriales;Flavobacteriaceae;Robiginitalea;	1020	765	632	676	567	779	567	854	658
cellular organisms;Bacteria;FCB group;Bacteroidetes/Chlorobi group;Bacteroidetes;Flavobacteriia;Flavobacteriales;Flavobacteriaceae;Salegentibacter;	1318	1043	776	733	581	805	582	767	601
cellular organisms;Bacteria;FCB group;Bacteroidetes/Chlorobi group;Bacteroidetes;Flavobacteriia;Flavobacteriales;Flavobacteriaceae;Salinimicrobium;	1477	1212	916	939	731	1015	799	1172	836
cellular organisms;Bacteria;FCB group;Bacteroidetes/Chlorobi group;Bacteroidetes;Flavobacteriia;Flavobacteriales;Flavobacteriaceae;Saonia;	179	113	103	104	97	134	100	121	95
cellular organisms;Bacteria;FCB group;Bacteroidetes/Chlorobi group;Bacteroidetes;Flavobacteriia;Flavobacteriales;Flavobacteriaceae;Sediminibacter;	103	57	64	60	46	82	35	62	35
cellular organisms;Bacteria;FCB group;Bacteroidetes/Chlorobi group;Bacteroidetes;Flavobacteriia;Flavobacteriales;Flavobacteriaceae;Sediminicola;	368	289	239	205	190	252	198	279	225
cellular organisms;Bacteria;FCB group;Bacteroidetes/Chlorobi group;Bacteroidetes;Flavobacteriia;Flavobacteriales;Flavobacteriaceae;Seonamhaeicola;	564	392	336	301	227	351	235	360	240
cellular organisms;Bacteria;FCB group;Bacteroidetes/Chlorobi group;Bacteroidetes;Flavobacteriia;Flavobacteriales;Flavobacteriaceae;Siansivirga;	84	48	58	24	22	35	30	43	28
cellular organisms;Bacteria;FCB group;Bacteroidetes/Chlorobi group;Bacteroidetes;Flavobacteriia;Flavobacteriales;Flavobacteriaceae;Sinomicrobium;	1361	922	772	807	642	871	795	830	744
cellular organisms;Bacteria;FCB group;Bacteroidetes/Chlorobi group;Bacteroidetes;Flavobacteriia;Flavobacteriales;Flavobacteriaceae;Snuella;	172	95	78	70	74	92	81	87	73
cellular organisms;Bacteria;FCB group;Bacteroidetes/Chlorobi group;Bacteroidetes;Flavobacteriia;Flavobacteriales;Flavobacteriaceae;Spongiivirga;	191	127	136	107	111	125	82	192	114
cellular organisms;Bacteria;FCB group;Bacteroidetes/Chlorobi group;Bacteroidetes;Flavobacteriia;Flavobacteriales;Flavobacteriaceae;Subsaximicrobium;	142	85	84	83	65	78	49	59	54
cellular organisms;Bacteria;FCB group;Bacteroidetes/Chlorobi group;Bacteroidetes;Flavobacteriia;Flavobacteriales;Flavobacteriaceae;Tamlana;	671	503	413	330	268	398	261	325	270
cellular organisms;Bacteria;FCB group;Bacteroidetes/Chlorobi group;Bacteroidetes;Flavobacteriia;Flavobacteriales;Flavobacteriaceae;Tenacibaculum;	2307	1726	1428	1156	880	1284	969	1340	1016
cellular organisms;Bacteria;FCB group;Bacteroidetes/Chlorobi group;Bacteroidetes;Flavobacteriia;Flavobacteriales;Flavobacteriaceae;Ulvibacter;	775	553	439	401	315	403	302	484	331
cellular organisms;Bacteria;FCB group;Bacteroidetes/Chlorobi group;Bacteroidetes;Flavobacteriia;Flavobacteriales;Flavobacteriaceae;Ulvibacterium;	386	281	235	207	163	220	229	254	223
cellular organisms;Bacteria;FCB group;Bacteroidetes/Chlorobi group;Bacteroidetes;Flavobacteriia;Flavobacteriales;Flavobacteriaceae;Urechidicola;	165	108	74	56	46	76	31	43	50
cellular organisms;Bacteria;FCB group;Bacteroidetes/Chlorobi group;Bacteroidetes;Flavobacteriia;Flavobacteriales;Flavobacteriaceae;Vaginella;	85	74	47	54	42	67	38	43	41
cellular organisms;Bacteria;FCB group;Bacteroidetes/Chlorobi group;Bacteroidetes;Flavobacteriia;Flavobacteriales;Flavobacteriaceae;Wenyingzhuangia;	428	356	287	235	170	238	187	237	193
cellular organisms;Bacteria;FCB group;Bacteroidetes/Chlorobi group;Bacteroidetes;Flavobacteriia;Flavobacteriales;Flavobacteriaceae;Winogradskyella;	2851	1999	1550	1306	1008	1445	985	1492	1103
cellular organisms;Bacteria;FCB group;Bacteroidetes/Chlorobi group;Bacteroidetes;Flavobacteriia;Flavobacteriales;Flavobacteriaceae;Xanthomarina;	156	87	105	51	48	68	51	71	61
cellular organisms;Bacteria;FCB group;Bacteroidetes/Chlorobi group;Bacteroidetes;Flavobacteriia;Flavobacteriales;Flavobacteriaceae;Yeosuana;	337	203	174	189	123	189	132	186	156
cellular organisms;Bacteria;FCB group;Bacteroidetes/Chlorobi group;Bacteroidetes;Flavobacteriia;Flavobacteriales;Flavobacteriaceae;Zeaxanthinibacter;	204	137	106	142	108	178	124	148	114
cellular organisms;Bacteria;FCB group;Bacteroidetes/Chlorobi group;Bacteroidetes;Flavobacteriia;Flavobacteriales;Flavobacteriaceae;Zhouia;	220	119	126	96	88	124	73	120	87
cellular organisms;Bacteria;FCB group;Bacteroidetes/Chlorobi group;Bacteroidetes;Flavobacteriia;Flavobacteriales;Flavobacteriaceae;Zobellia;	863	547	482	472	397	524	315	465	399
cellular organisms;Bacteria;FCB group;Bacteroidetes/Chlorobi group;Bacteroidetes;Flavobacteriia;Flavobacteriales;Flavobacteriaceae;Zunongwangia;	349	290	248	173	147	246	187	224	161
cellular organisms;Bacteria;FCB group;Bacteroidetes/Chlorobi group;Bacteroidetes;Flavobacteriia;Flavobacteriales;Flavobacteriales incertae sedis;Candidatus Sulcia;	32	29	19	18	14	25	15	28	14
cellular organisms;Bacteria;FCB group;Bacteroidetes/Chlorobi group;Bacteroidetes;Flavobacteriia;Flavobacteriales;Flavobacteriales incertae sedis;Candidatus Walczuchella;	17	8	8	9	3	5	7	11	8
cellular organisms;Bacteria;FCB group;Bacteroidetes/Chlorobi group;Bacteroidetes;Flavobacteriia;Flavobacteriales;Ichthyobacteriaceae;Ichthyobacterium;	86	61	42	50	30	48	30	52	33
cellular organisms;Bacteria;FCB group;Bacteroidetes/Chlorobi group;Bacteroidetes;Flavobacteriia;Flavobacteriales;Luteibaculaceae;Luteibaculum;	361	358	260	200	121	136	96	151	141
cellular organisms;Bacteria;FCB group;Bacteroidetes/Chlorobi group;Bacteroidetes;Flavobacteriia;Flavobacteriales;Salibacteraceae;Salibacter;	404	408	288	163	123	167	89	160	102
cellular organisms;Bacteria;FCB group;Bacteroidetes/Chlorobi group;Bacteroidetes;Flavobacteriia;Flavobacteriales;Schleiferiaceae;Owenweeksia;	585	520	334	280	199	317	238	321	250
cellular organisms;Bacteria;FCB group;Bacteroidetes/Chlorobi group;Bacteroidetes;Flavobacteriia;Flavobacteriales;Schleiferiaceae;Phaeocystidibacter;	283	233	191	145	93	165	110	116	109
cellular organisms;Bacteria;FCB group;Bacteroidetes/Chlorobi group;Bacteroidetes;Flavobacteriia;Flavobacteriales;Schleiferiaceae;Schleiferia;	169	140	125	113	91	111	76	90	129
cellular organisms;Bacteria;FCB group;Bacteroidetes/Chlorobi group;Bacteroidetes;Flavobacteriia;Flavobacteriales;Schleiferiaceae;Thermaurantimonas;	303	242	176	156	129	183	100	172	107
cellular organisms;Bacteria;FCB group;Bacteroidetes/Chlorobi group;Bacteroidetes;Flavobacteriia;Flavobacteriales;Vicingaceae;Vicingus;	466	577	398	147	123	147	88	174	104
cellular organisms;Bacteria;FCB group;Bacteroidetes/Chlorobi group;Bacteroidetes;Flavobacteriia;Flavobacteriales;Weeksellaceae;Algoriella;	131	85	70	39	45	50	44	61	56
cellular organisms;Bacteria;FCB group;Bacteroidetes/Chlorobi group;Bacteroidetes;Flavobacteriia;Flavobacteriales;Weeksellaceae;Apibacter;	651	462	349	361	251	399	242	401	241
cellular organisms;Bacteria;FCB group;Bacteroidetes/Chlorobi group;Bacteroidetes;Flavobacteriia;Flavobacteriales;Weeksellaceae;Bergeyella;	138	126	99	99	64	106	78	118	68
cellular organisms;Bacteria;FCB group;Bacteroidetes/Chlorobi group;Bacteroidetes;Flavobacteriia;Flavobacteriales;Weeksellaceae;Chishuiella;	129	89	77	63	58	83	51	77	70
cellular organisms;Bacteria;FCB group;Bacteroidetes/Chlorobi group;Bacteroidetes;Flavobacteriia;Flavobacteriales;Weeksellaceae;Chryseobacterium group;Chryseobacterium;	12857	8202	6913	5687	4384	6676	4575	6017	4629
cellular organisms;Bacteria;FCB group;Bacteroidetes/Chlorobi group;Bacteroidetes;Flavobacteriia;Flavobacteriales;Weeksellaceae;Chryseobacterium group;Epilithonimonas;	835	499	421	352	293	408	308	404	324
cellular organisms;Bacteria;FCB group;Bacteroidetes/Chlorobi group;Bacteroidetes;Flavobacteriia;Flavobacteriales;Weeksellaceae;Chryseobacterium group;Kaistella;	966	708	586	462	379	558	390	539	433
cellular organisms;Bacteria;FCB group;Bacteroidetes/Chlorobi group;Bacteroidetes;Flavobacteriia;Flavobacteriales;Weeksellaceae;Chryseobacterium group;Planobacterium;	263	189	153	138	121	150	123	225	149
cellular organisms;Bacteria;FCB group;Bacteroidetes/Chlorobi group;Bacteroidetes;Flavobacteriia;Flavobacteriales;Weeksellaceae;Cloacibacterium;	411	283	226	152	116	186	105	186	117
cellular organisms;Bacteria;FCB group;Bacteroidetes/Chlorobi group;Bacteroidetes;Flavobacteriia;Flavobacteriales;Weeksellaceae;Cruoricaptor;	107	109	98	87	76	116	53	90	61
cellular organisms;Bacteria;FCB group;Bacteroidetes/Chlorobi group;Bacteroidetes;Flavobacteriia;Flavobacteriales;Weeksellaceae;Elizabethkingia;	1079	743	593	486	410	540	344	532	369
cellular organisms;Bacteria;FCB group;Bacteroidetes/Chlorobi group;Bacteroidetes;Flavobacteriia;Flavobacteriales;Weeksellaceae;Empedobacter;	560	392	305	308	248	326	205	301	222
cellular organisms;Bacteria;FCB group;Bacteroidetes/Chlorobi group;Bacteroidetes;Flavobacteriia;Flavobacteriales;Weeksellaceae;Faecalibacter;	81	66	43	48	34	55	35	43	37
cellular organisms;Bacteria;FCB group;Bacteroidetes/Chlorobi group;Bacteroidetes;Flavobacteriia;Flavobacteriales;Weeksellaceae;Halpernia;	382	226	202	136	90	153	117	150	90
cellular organisms;Bacteria;FCB group;Bacteroidetes/Chlorobi group;Bacteroidetes;Flavobacteriia;Flavobacteriales;Weeksellaceae;Moheibacter;	431	296	232	181	130	195	119	172	117
cellular organisms;Bacteria;FCB group;Bacteroidetes/Chlorobi group;Bacteroidetes;Flavobacteriia;Flavobacteriales;Weeksellaceae;Ornithobacterium;	305	234	202	183	135	205	125	187	151
cellular organisms;Bacteria;FCB group;Bacteroidetes/Chlorobi group;Bacteroidetes;Flavobacteriia;Flavobacteriales;Weeksellaceae;Riemerella;	432	300	231	190	171	233	142	214	172
cellular organisms;Bacteria;FCB group;Bacteroidetes/Chlorobi group;Bacteroidetes;Flavobacteriia;Flavobacteriales;Weeksellaceae;Soonwooa;	107	68	68	47	31	56	39	59	39
cellular organisms;Bacteria;FCB group;Bacteroidetes/Chlorobi group;Bacteroidetes;Flavobacteriia;Flavobacteriales;Weeksellaceae;Weeksella;	93	87	67	70	57	81	65	71	70
cellular organisms;Bacteria;FCB group;Bacteroidetes/Chlorobi group;Bacteroidetes;Saprospiria;Saprospirales;Haliscomenobacteraceae;Haliscomenobacter;	1654	1129	948	859	668	968	668	1003	760
cellular organisms;Bacteria;FCB group;Bacteroidetes/Chlorobi group;Bacteroidetes;Saprospiria;Saprospirales;Haliscomenobacteraceae;Phaeodactylibacter;	1289	955	813	820	633	881	667	809	730
cellular organisms;Bacteria;FCB group;Bacteroidetes/Chlorobi group;Bacteroidetes;Saprospiria;Saprospirales;Lewinellaceae;Flavilitoribacter;	1615	1214	1035	1120	854	1302	934	1295	1002
cellular organisms;Bacteria;FCB group;Bacteroidetes/Chlorobi group;Bacteroidetes;Saprospiria;Saprospirales;Lewinellaceae;Lewinella;	6007	4304	3764	3911	3201	4511	3417	4245	3604
cellular organisms;Bacteria;FCB group;Bacteroidetes/Chlorobi group;Bacteroidetes;Saprospiria;Saprospirales;Saprospiraceae;Aureispira;	856	848	612	405	339	453	255	426	286
cellular organisms;Bacteria;FCB group;Bacteroidetes/Chlorobi group;Bacteroidetes;Saprospiria;Saprospirales;Saprospiraceae;Saprospira;	343	271	231	207	162	191	124	191	154
cellular organisms;Bacteria;FCB group;Bacteroidetes/Chlorobi group;Bacteroidetes;Sphingobacteriia;Sphingobacteriales;Sphingobacteriaceae;Albibacterium;	433	347	262	215	174	261	138	215	155
cellular organisms;Bacteria;FCB group;Bacteroidetes/Chlorobi group;Bacteroidetes;Sphingobacteriia;Sphingobacteriales;Sphingobacteriaceae;Anseongella;	1027	770	660	590	480	707	377	627	508
cellular organisms;Bacteria;FCB group;Bacteroidetes/Chlorobi group;Bacteroidetes;Sphingobacteriia;Sphingobacteriales;Sphingobacteriaceae;Arcticibacter;	2726	1636	1465	1288	976	1485	962	1334	879
cellular organisms;Bacteria;FCB group;Bacteroidetes/Chlorobi group;Bacteroidetes;Sphingobacteriia;Sphingobacteriales;Sphingobacteriaceae;Daejeonella;	1809	1080	958	702	551	864	432	776	492
cellular organisms;Bacteria;FCB group;Bacteroidetes/Chlorobi group;Bacteroidetes;Sphingobacteriia;Sphingobacteriales;Sphingobacteriaceae;Mucilaginibacter;	39145	26675	22368	20159	16065	24268	16958	20848	16713
cellular organisms;Bacteria;FCB group;Bacteroidetes/Chlorobi group;Bacteroidetes;Sphingobacteriia;Sphingobacteriales;Sphingobacteriaceae;Nubsella;	260	145	124	117	78	144	124	120	112
cellular organisms;Bacteria;FCB group;Bacteroidetes/Chlorobi group;Bacteroidetes;Sphingobacteriia;Sphingobacteriales;Sphingobacteriaceae;Olivibacter;	2290	1548	1363	1267	1044	1501	936	1263	983
cellular organisms;Bacteria;FCB group;Bacteroidetes/Chlorobi group;Bacteroidetes;Sphingobacteriia;Sphingobacteriales;Sphingobacteriaceae;Parapedobacter;	3920	2619	2393	2355	1819	2765	1691	2462	1799
cellular organisms;Bacteria;FCB group;Bacteroidetes/Chlorobi group;Bacteroidetes;Sphingobacteriia;Sphingobacteriales;Sphingobacteriaceae;Pararcticibacter;	885	602	482	391	359	504	364	462	345
cellular organisms;Bacteria;FCB group;Bacteroidetes/Chlorobi group;Bacteroidetes;Sphingobacteriia;Sphingobacteriales;Sphingobacteriaceae;Pedobacter;	45093	28474	24327	20146	16183	24023	15363	22599	16007
cellular organisms;Bacteria;FCB group;Bacteroidetes/Chlorobi group;Bacteroidetes;Sphingobacteriia;Sphingobacteriales;Sphingobacteriaceae;Pelobium;	523	404	285	271	168	258	197	250	194
cellular organisms;Bacteria;FCB group;Bacteroidetes/Chlorobi group;Bacteroidetes;Sphingobacteriia;Sphingobacteriales;Sphingobacteriaceae;Pseudopedobacter;	1301	764	602	462	401	622	358	513	382
cellular organisms;Bacteria;FCB group;Bacteroidetes/Chlorobi group;Bacteroidetes;Sphingobacteriia;Sphingobacteriales;Sphingobacteriaceae;Solitalea;	2819	2140	1628	1245	961	1382	850	1443	962
cellular organisms;Bacteria;FCB group;Bacteroidetes/Chlorobi group;Bacteroidetes;Sphingobacteriia;Sphingobacteriales;Sphingobacteriaceae;Sphingobacterium;	10685	7407	6459	5799	4535	6750	4716	6253	4919
cellular organisms;Bacteria;FCB group;Bacteroidetes/Chlorobi group;Balneolaeota;Balneolia;Balneolales;Balneolaceae;Aliifodinibius;	2360	1845	1554	1900	1591	2056	1660	2251	1766
cellular organisms;Bacteria;FCB group;Bacteroidetes/Chlorobi group;Balneolaeota;Balneolia;Balneolales;Balneolaceae;Balneola;	1053	766	610	802	643	889	643	898	805
cellular organisms;Bacteria;FCB group;Bacteroidetes/Chlorobi group;Balneolaeota;Balneolia;Balneolales;Balneolaceae;Fodinibius;	228	183	119	175	138	224	170	217	191
cellular organisms;Bacteria;FCB group;Bacteroidetes/Chlorobi group;Balneolaeota;Balneolia;Balneolales;Balneolaceae;Gracilimonas;	1573	1164	1006	1185	920	1292	1038	1384	1037
cellular organisms;Bacteria;FCB group;Bacteroidetes/Chlorobi group;Balneolaeota;Balneolia;Balneolales;Balneolaceae;Rhodohalobacter;	1102	862	773	901	736	992	765	1064	894
cellular organisms;Bacteria;FCB group;Bacteroidetes/Chlorobi group;Balneolaeota;unclassified Balneolaeota;Candidatus Cyclonatronum;	497	399	371	416	315	438	327	453	384
cellular organisms;Bacteria;FCB group;Bacteroidetes/Chlorobi group;Chlorobi;Chlorobia;Chlorobiales;Candidatus Thermochlorobacteriaceae;Candidatus Thermochlorobacter;	554	443	375	478	383	529	428	515	437
cellular organisms;Bacteria;FCB group;Bacteroidetes/Chlorobi group;Chlorobi;Chlorobia;Chlorobiales;Chlorobiaceae;Chlorobaculum;	1070	806	674	795	702	889	783	978	879
cellular organisms;Bacteria;FCB group;Bacteroidetes/Chlorobi group;Chlorobi;Chlorobia;Chlorobiales;Chlorobiaceae;Chlorobium/Pelodictyon group;Chlorobium;	3948	2882	2679	3112	2517	3403	2657	3408	3063
cellular organisms;Bacteria;FCB group;Bacteroidetes/Chlorobi group;Chlorobi;Chlorobia;Chlorobiales;Chlorobiaceae;Chlorobium/Pelodictyon group;Pelodictyon;	507	371	335	379	304	409	341	433	385
cellular organisms;Bacteria;FCB group;Bacteroidetes/Chlorobi group;Chlorobi;Chlorobia;Chlorobiales;Chlorobiaceae;Chloroherpeton;	575	447	407	419	345	469	353	516	413
cellular organisms;Bacteria;FCB group;Bacteroidetes/Chlorobi group;Chlorobi;Chlorobia;Chlorobiales;Chlorobiaceae;Prosthecochloris;	1476	1173	1034	1171	983	1339	1024	1271	1149
cellular organisms;Bacteria;FCB group;Bacteroidetes/Chlorobi group;Ignavibacteriae;Ignavibacteria;Ignavibacteriales;Ignavibacteriaceae;Ignavibacterium;	572	436	364	422	327	483	357	548	453
cellular organisms;Bacteria;FCB group;Bacteroidetes/Chlorobi group;Ignavibacteriae;Ignavibacteria;Ignavibacteriales;Melioribacteraceae;Melioribacter;	505	442	351	451	337	457	426	507	493
cellular organisms;Bacteria;FCB group;Bacteroidetes/Chlorobi group;Rhodothermaeota;Rhodothermia;Rhodothermales;Rubricoccaceae;Rubricoccus;	1331	903	822	931	789	1070	894	1058	973
cellular organisms;Bacteria;FCB group;Bacteroidetes/Chlorobi group;Rhodothermaeota;Rhodothermia;Rhodothermales;Rubricoccaceae;Rubrivirga;	3479	2509	2193	2784	2218	3058	2725	3420	2927
cellular organisms;Bacteria;FCB group;Bacteroidetes/Chlorobi group;Rhodothermaeota;Rhodothermia;Rhodothermales;Salinibacteraceae;Salinivenus;	645	537	447	535	439	661	519	621	598
cellular organisms;Bacteria;FCB group;Candidatus Aegiribacteria;	362	298	239	253	236	306	223	299	249
cellular organisms;Bacteria;FCB group;Candidatus Cloacimonetes;Candidatus Cloacimonas;	582	527	422	456	389	536	417	535	411
cellular organisms;Bacteria;FCB group;Candidatus Cloacimonetes;Candidatus Syntrophosphaera;	107	66	63	69	62	71	76	122	90
cellular organisms;Bacteria;FCB group;Candidatus Fermentibacteria;Candidatus Fermentibacteria (class);Candidatus Fermentibacterales;Candidatus Fermentibacteraceae;Candidatus Fermentibacter;	113	101	80	73	76	85	60	74	64
cellular organisms;Bacteria;FCB group;Candidatus Kryptonia;Candidatus Chrysopegis;	206	178	154	165	164	208	196	313	222
cellular organisms;Bacteria;FCB group;Candidatus Kryptonia;Candidatus Kryptobacter;	302	257	279	319	538	84507	298	409	344
cellular organisms;Bacteria;FCB group;Candidatus Kryptonia;Candidatus Kryptonium;	254	225	190	234	191	232	277	363	322
cellular organisms;Bacteria;FCB group;Candidatus Kryptonia;Candidatus Thermokryptus;	267	232	192	283	229	293	253	331	310
cellular organisms;Bacteria;FCB group;Candidatus Latescibacteria;Candidatus Latescibacter;	1	0	0	3	0	2	2	2	1
cellular organisms;Bacteria;FCB group;Fibrobacteres;Chitinispirillia;Chitinispirillales;Chitinispirillaceae;Chitinispirillum;	563	475	382	423	329	442	408	454	389
cellular organisms;Bacteria;FCB group;Fibrobacteres;Chitinivibrionia;Chitinivibrionales;Chitinivibrionaceae;Chitinivibrio;	231	191	157	194	118	232	165	224	143
cellular organisms;Bacteria;FCB group;Fibrobacteres;Fibrobacteria;Fibrobacterales;Fibrobacteraceae;Fibrobacter;	2416	1993	1790	1825	1453	2020	1556	2045	1624
cellular organisms;Bacteria;FCB group;Gemmatimonadetes;Gemmatimonadetes;Gemmatimonadales;Gemmatimonadaceae;Gemmatimonas;	184403	88868	95460	63432	49018	69650	72651	110784	89632
cellular organisms;Bacteria;FCB group;Gemmatimonadetes;Gemmatimonadetes;Gemmatimonadales;Gemmatimonadaceae;Gemmatirosa;	162329	111081	94331	105355	74326	128998	176887	201943	174005
cellular organisms;Bacteria;FCB group;Gemmatimonadetes;Longimicrobia;Longimicrobiales;Longimicrobiaceae;Longimicrobium;	16916	10720	9855	11671	8971	13273	12989	18685	14128
cellular organisms;Bacteria;Fusobacteria;Fusobacteriia;Fusobacteriales;Fusobacteriaceae;Cetobacterium;	344	276	232	277	200	289	214	295	256
cellular organisms;Bacteria;Fusobacteria;Fusobacteriia;Fusobacteriales;Fusobacteriaceae;Fusobacterium;	1263	1004	886	1038	797	1083	766	920	823
cellular organisms;Bacteria;Fusobacteria;Fusobacteriia;Fusobacteriales;Fusobacteriaceae;Hypnocyclicus;	120	105	91	80	67	101	80	94	72
cellular organisms;Bacteria;Fusobacteria;Fusobacteriia;Fusobacteriales;Fusobacteriaceae;Ilyobacter;	135	127	102	116	89	133	123	119	137
cellular organisms;Bacteria;Fusobacteria;Fusobacteriia;Fusobacteriales;Fusobacteriaceae;Propionigenium;	1	0	0	7	4	10	0	0	0
cellular organisms;Bacteria;Fusobacteria;Fusobacteriia;Fusobacteriales;Fusobacteriaceae;Psychrilyobacter;	142	101	81	133	102	147	112	130	120
cellular organisms;Bacteria;Fusobacteria;Fusobacteriia;Fusobacteriales;Leptotrichiaceae;Caviibacter;	57	35	38	34	22	24	23	29	16
cellular organisms;Bacteria;Fusobacteria;Fusobacteriia;Fusobacteriales;Leptotrichiaceae;Leptotrichia;	613	496	444	512	405	558	484	607	597
cellular organisms;Bacteria;Fusobacteria;Fusobacteriia;Fusobacteriales;Leptotrichiaceae;Oceanivirga;	97	81	65	68	60	72	64	70	64
cellular organisms;Bacteria;Fusobacteria;Fusobacteriia;Fusobacteriales;Leptotrichiaceae;Pseudoleptotrichia;	70	54	37	39	27	43	30	31	26
cellular organisms;Bacteria;Fusobacteria;Fusobacteriia;Fusobacteriales;Leptotrichiaceae;Sebaldella;	137	88	87	98	73	117	68	86	101
cellular organisms;Bacteria;Fusobacteria;Fusobacteriia;Fusobacteriales;Leptotrichiaceae;Sneathia;	74	61	55	49	36	45	31	43	39
cellular organisms;Bacteria;Fusobacteria;Fusobacteriia;Fusobacteriales;Leptotrichiaceae;Streptobacillus;	191	113	116	142	111	135	127	148	113
cellular organisms;Bacteria;Nitrospinae/Tectomicrobia group;Candidatus Tectomicrobia;Candidatus Entotheonella;	14638	10680	9885	10774	10199	12535	9753	10013	9803
cellular organisms;Bacteria;Nitrospinae/Tectomicrobia group;Nitrospinae;Nitrospinia;Nitrospinales;Nitrospinaceae;Candidatus Nitrohelix;	507	438	396	415	335	455	344	441	388
cellular organisms;Bacteria;Nitrospinae/Tectomicrobia group;Nitrospinae;Nitrospinia;Nitrospinales;Nitrospinaceae;Candidatus Nitromaritima;	241	209	191	196	175	225	163	242	152
cellular organisms;Bacteria;Nitrospinae/Tectomicrobia group;Nitrospinae;Nitrospinia;Nitrospinales;Nitrospinaceae;Candidatus Nitronauta;	558	458	409	466	366	535	462	577	434
cellular organisms;Bacteria;Nitrospinae/Tectomicrobia group;Nitrospinae;Nitrospinia;Nitrospinales;Nitrospinaceae;Nitrospina;	1430	1204	1041	1282	1037	1381	1068	1583	1184
cellular organisms;Bacteria;Nitrospirae;Nitrospira;Nitrospirales;Nitrospiraceae;Candidatus Magnetobacterium;	1197	1016	892	1053	857	1190	925	1108	954
cellular organisms;Bacteria;Nitrospirae;Nitrospira;Nitrospirales;Nitrospiraceae;Candidatus Magnetoovum;	333	270	225	287	243	287	215	262	219
cellular organisms;Bacteria;Nitrospirae;Nitrospira;Nitrospirales;Nitrospiraceae;Candidatus Manganitrophus;	2829	2304	1952	2646	2089	3126	2383	2803	2476
cellular organisms;Bacteria;Nitrospirae;Nitrospira;Nitrospirales;Nitrospiraceae;Candidatus Sulfobium;	526	437	345	439	402	535	426	508	474
cellular organisms;Bacteria;Nitrospirae;Nitrospira;Nitrospirales;Nitrospiraceae;Leptospirillum;	2231	1784	1512	1809	1605	1866	1666	1803	1717
cellular organisms;Bacteria;Nitrospirae;Nitrospira;Nitrospirales;Nitrospiraceae;Nitrospira;	48743	38863	38455	124714	81649	144304	73073	92542	62061
cellular organisms;Bacteria;Nitrospirae;Thermodesulfovibrionia;Thermodesulfovibrionales;Dissulfurispiraceae;Dissulfurispira;	279	262	236	293	252	331	575	303	529
cellular organisms;Bacteria;Nitrospirae;Thermodesulfovibrionia;Thermodesulfovibrionales;Thermodesulfovibrionaceae;Thermodesulfovibrio;	1198	972	909	991	833	1124	990	1256	1096
cellular organisms;Bacteria;Proteobacteria;Acidithiobacillia;Acidithiobacillales;Acidithiobacillaceae;Acidithiobacillus;	4644	3518	3082	3754	3202	4004	3326	3442	3391
cellular organisms;Bacteria;Proteobacteria;Acidithiobacillia;Acidithiobacillales;Thermithiobacillaceae;Thermithiobacillus;	1808	1386	1228	1603	1355	1860	1653	1812	1551
cellular organisms;Bacteria;Proteobacteria;Alphaproteobacteria;Alphaproteobacteria incertae sedis;Candidatus Phycosocius;	512	323	281	450	335	492	371	384	363
cellular organisms;Bacteria;Proteobacteria;Alphaproteobacteria;Alphaproteobacteria incertae sedis;Micavibrio;	5926	5536	4321	5201	3568	5438	3882	4207	3839
cellular organisms;Bacteria;Proteobacteria;Alphaproteobacteria;Alphaproteobacteria incertae sedis;Phreatobacter;	7336	4739	4690	5828	5074	6838	4468	4778	4496
cellular organisms;Bacteria;Proteobacteria;Alphaproteobacteria;Alphaproteobacteria incertae sedis;PS1 clade;Candidatus Micropelagos;	123	85	86	132	98	155	129	122	120
cellular organisms;Bacteria;Proteobacteria;Alphaproteobacteria;Alphaproteobacteria incertae sedis;SAR116 cluster;Candidatus Puniceispirillum;	915	687	574	766	654	958	721	747	671
cellular organisms;Bacteria;Proteobacteria;Alphaproteobacteria;Alphaproteobacteria incertae sedis;Thermopetrobacter;	879	550	530	737	623	872	709	698	681
cellular organisms;Bacteria;Proteobacteria;Alphaproteobacteria;Caulobacterales;Caulobacteraceae;Aquidulcibacter;	362	228	200	243	204	313	244	319	228
cellular organisms;Bacteria;Proteobacteria;Alphaproteobacteria;Caulobacterales;Caulobacteraceae;Asticcacaulis;	14065	9697	8468	9747	7060	13130	8757	8795	8244
cellular organisms;Bacteria;Proteobacteria;Alphaproteobacteria;Caulobacterales;Caulobacteraceae;Brevundimonas;	87287	36036	41258	24637	18841	28737	22413	22211	20230
cellular organisms;Bacteria;Proteobacteria;Alphaproteobacteria;Caulobacterales;Caulobacteraceae;Caulobacter;	76801	47254	44033	58897	42129	69815	57168	49746	49559
cellular organisms;Bacteria;Proteobacteria;Alphaproteobacteria;Caulobacterales;Caulobacteraceae;Phenylobacterium;	196458	103779	98269	147467	112462	188420	136032	119305	119509
cellular organisms;Bacteria;Proteobacteria;Alphaproteobacteria;Caulobacterales;Caulobacteraceae;Terricaulis;	6462	2931	3053	4647	1762	4844	1581	2804	2011
cellular organisms;Bacteria;Proteobacteria;Alphaproteobacteria;Emcibacterales;Emcibacteraceae;Emcibacter;	1075	670	683	1041	736	1134	855	938	784
cellular organisms;Bacteria;Proteobacteria;Alphaproteobacteria;Emcibacterales;Emcibacteraceae;Luteithermobacter;	779	538	494	767	623	896	774	766	717
cellular organisms;Bacteria;Proteobacteria;Alphaproteobacteria;Emcibacterales;Emcibacteraceae;Paremcibacter;	610	412	403	574	455	639	509	534	493
cellular organisms;Bacteria;Proteobacteria;Alphaproteobacteria;Holosporales;Caedimonadaceae;Caedimonas;	419	301	296	385	263	382	300	313	297
cellular organisms;Bacteria;Proteobacteria;Alphaproteobacteria;Holosporales;Caedimonadaceae;Candidatus Nucleicultrix;	861	555	508	409	287	420	435	355	423
cellular organisms;Bacteria;Proteobacteria;Alphaproteobacteria;Holosporales;Caedimonadaceae;Candidatus Paracaedimonas;	153	117	100	160	90	165	147	139	169
cellular organisms;Bacteria;Proteobacteria;Alphaproteobacteria;Holosporales;Candidatus Paracaedibacteraceae;Candidatus Finniella;	399	336	298	781	277	592	353	404	464
cellular organisms;Bacteria;Proteobacteria;Alphaproteobacteria;Holosporales;Candidatus Paracaedibacteraceae;Candidatus Odyssella;	482	326	297	522	241	504	327	412	373
cellular organisms;Bacteria;Proteobacteria;Alphaproteobacteria;Holosporales;Candidatus Paracaedibacteraceae;Candidatus Paracaedibacter;	1144	861	802	1629	565	1345	819	1074	995
cellular organisms;Bacteria;Proteobacteria;Alphaproteobacteria;Holosporales;Holosporaceae;Candidatus Cytomitobacter;	31	27	25	36	26	31	21	13	18
cellular organisms;Bacteria;Proteobacteria;Alphaproteobacteria;Holosporales;Holosporaceae;Candidatus Nesciobacter;	19	18	19	20	12	17	10	25	19
cellular organisms;Bacteria;Proteobacteria;Alphaproteobacteria;Holosporales;Holosporaceae;Holospora;	203	180	163	207	130	198	154	152	190
cellular organisms;Bacteria;Proteobacteria;Alphaproteobacteria;Holosporales;unclassified Holosporales;Pseudocaedibacter;	442	357	299	378	277	399	401	336	381
cellular organisms;Bacteria;Proteobacteria;Alphaproteobacteria;Hyphomonadales;Hyphomonadaceae;Henriciella;	3881	2057	1935	2652	1983	2909	2133	2355	2055
cellular organisms;Bacteria;Proteobacteria;Alphaproteobacteria;Hyphomonadales;Hyphomonadaceae;Hirschia;	1360	550	499	728	479	736	501	602	476
cellular organisms;Bacteria;Proteobacteria;Alphaproteobacteria;Hyphomonadales;Hyphomonadaceae;Hyphomonas;	7726	4272	3910	5312	3888	5877	3951	4902	3912
cellular organisms;Bacteria;Proteobacteria;Alphaproteobacteria;Hyphomonadales;Hyphomonadaceae;Ponticaulis;	364	187	175	239	161	259	185	216	191
cellular organisms;Bacteria;Proteobacteria;Alphaproteobacteria;Iodidimonadales;Iodidimonadaceae;Iodidimonas;	27	25	16	24	15	34	32	25	19
cellular organisms;Bacteria;Proteobacteria;Alphaproteobacteria;Kiloniellales;Kiloniellaceae;Kiloniella;	2106	1516	1494	2101	1672	2420	2098	2013	1842
cellular organisms;Bacteria;Proteobacteria;Alphaproteobacteria;Kordiimonadales;Kordiimonadaceae;Eilatimonas;	886	639	621	849	649	924	730	798	706
cellular organisms;Bacteria;Proteobacteria;Alphaproteobacteria;Kordiimonadales;Kordiimonadaceae;Kordiimonas;	3057	2018	1929	2812	2189	3253	2390	2806	2377
cellular organisms;Bacteria;Proteobacteria;Alphaproteobacteria;Magnetococcales;Candidatus Magnetaquicoccaceae;Candidatus Magnetaquicoccus;	593	486	421	513	400	607	508	522	485
cellular organisms;Bacteria;Proteobacteria;Alphaproteobacteria;Magnetococcales;Magnetococcaceae;Magnetococcus;	1132	897	824	1003	811	1042	854	941	855
cellular organisms;Bacteria;Proteobacteria;Alphaproteobacteria;Magnetococcales;Magnetococcaceae;Magnetofaba;	825	562	507	655	555	790	555	752	612
cellular organisms;Bacteria;Proteobacteria;Alphaproteobacteria;Maricaulales;Maricaulaceae;Alkalicaulis;	586	371	353	448	308	535	436	433	393
cellular organisms;Bacteria;Proteobacteria;Alphaproteobacteria;Maricaulales;Maricaulaceae;Euryhalocaulis;	1019	649	580	804	630	946	719	749	740
cellular organisms;Bacteria;Proteobacteria;Alphaproteobacteria;Maricaulales;Maricaulaceae;Glycocaulis;	1375	921	836	1241	877	1365	987	1043	974
cellular organisms;Bacteria;Proteobacteria;Alphaproteobacteria;Maricaulales;Maricaulaceae;Hyphobacterium;	1016	815	741	858	596	912	562	774	613
cellular organisms;Bacteria;Proteobacteria;Alphaproteobacteria;Maricaulales;Maricaulaceae;Maricaulis;	2625	1718	1588	2117	1588	2404	1781	1883	1794
cellular organisms;Bacteria;Proteobacteria;Alphaproteobacteria;Maricaulales;Maricaulaceae;Marinicauda;	2184	1443	1291	1788	1408	1925	1512	1600	1526
cellular organisms;Bacteria;Proteobacteria;Alphaproteobacteria;Maricaulales;Maricaulaceae;Oceanicaulis;	1489	904	849	1180	833	1284	1052	1112	980
cellular organisms;Bacteria;Proteobacteria;Alphaproteobacteria;Maricaulales;Maricaulaceae;Woodsholea;	485	276	264	345	279	371	309	346	286
cellular organisms;Bacteria;Proteobacteria;Alphaproteobacteria;Maricaulales;Robiginitomaculaceae;Algimonas;	460	261	301	300	244	379	269	322	275
cellular organisms;Bacteria;Proteobacteria;Alphaproteobacteria;Maricaulales;Robiginitomaculaceae;Hellea;	334	214	205	312	213	339	214	267	236
cellular organisms;Bacteria;Proteobacteria;Alphaproteobacteria;Maricaulales;Robiginitomaculaceae;Litorimonas;	594	375	338	459	364	528	422	492	421
cellular organisms;Bacteria;Proteobacteria;Alphaproteobacteria;Maricaulales;Robiginitomaculaceae;Robiginitomaculum;	3350	2278	2151	2866	2237	3223	2643	2730	2614
cellular organisms;Bacteria;Proteobacteria;Alphaproteobacteria;Micropepsales;Micropepsaceae;Rhizomicrobium;	21489	18241	14708	20708	12547	22361	15377	18314	16583
cellular organisms;Bacteria;Proteobacteria;Alphaproteobacteria;Minwuiales;Minwuiaceae;Minwuia;	688	498	450	597	469	698	565	551	508
cellular organisms;Bacteria;Proteobacteria;Alphaproteobacteria;Parvularculales;Parvularculaceae;Amphiplicatus;	1204	849	784	1180	848	1244	966	1005	910
cellular organisms;Bacteria;Proteobacteria;Alphaproteobacteria;Parvularculales;Parvularculaceae;Aquisalinus;	338	242	238	291	223	322	259	260	250
cellular organisms;Bacteria;Proteobacteria;Alphaproteobacteria;Parvularculales;Parvularculaceae;Marinicaulis;	1617	1042	991	1345	932	1567	1213	1110	1052
cellular organisms;Bacteria;Proteobacteria;Alphaproteobacteria;Parvularculales;Parvularculaceae;Parvularcula;	4079	2790	2566	3290	2555	3933	2962	3277	2850
cellular organisms;Bacteria;Proteobacteria;Alphaproteobacteria;Pelagibacterales;Pelagibacteraceae;Candidatus Pelagibacter;	1376	1091	947	1230	906	1309	1235	1153	1214
cellular organisms;Bacteria;Proteobacteria;Alphaproteobacteria;Pelagibacterales;Pelagibacterales incertae sedis;Candidatus Fonsibacter;	28	27	19	17	26	18	21	14	18
cellular organisms;Bacteria;Proteobacteria;Alphaproteobacteria;Rhizobiales;Aestuariivirgaceae;Aestuariivirga;	39733	18184	19947	21450	24701	22199	5901	16945	8438
cellular organisms;Bacteria;Proteobacteria;Alphaproteobacteria;Rhizobiales;Alsobacteraceae;Alsobacter;	9533	4924	5050	5179	4428	6258	4536	4695	4383
cellular organisms;Bacteria;Proteobacteria;Alphaproteobacteria;Rhizobiales;Ancalomicrobiaceae;Siculibacillus;	1665	1096	979	1298	1122	1459	1058	1086	1019
cellular organisms;Bacteria;Proteobacteria;Alphaproteobacteria;Rhizobiales;Aurantimonadaceae;Aurantimonas;	5678	3344	3278	3906	3380	4423	3190	3467	3113
cellular organisms;Bacteria;Proteobacteria;Alphaproteobacteria;Rhizobiales;Aurantimonadaceae;Aureimonas;	18694	10122	10160	10871	9133	12674	9209	9660	9006
cellular organisms;Bacteria;Proteobacteria;Alphaproteobacteria;Rhizobiales;Aurantimonadaceae;Consotaella;	1113	715	647	909	734	1072	797	834	766
cellular organisms;Bacteria;Proteobacteria;Alphaproteobacteria;Rhizobiales;Aurantimonadaceae;Fulvimarina;	2001	1234	1192	1413	1215	1613	1247	1350	1294
cellular organisms;Bacteria;Proteobacteria;Alphaproteobacteria;Rhizobiales;Aurantimonadaceae;Jiella;	3184	1812	1747	2100	1761	2438	1717	1797	1787
cellular organisms;Bacteria;Proteobacteria;Alphaproteobacteria;Rhizobiales;Aurantimonadaceae;Mangrovicella;	1124	645	622	749	605	794	636	678	586
cellular organisms;Bacteria;Proteobacteria;Alphaproteobacteria;Rhizobiales;Aurantimonadaceae;Martelella;	4751	2924	2796	3068	2662	3550	2585	2742	2564
cellular organisms;Bacteria;Proteobacteria;Alphaproteobacteria;Rhizobiales;Bartonellaceae;Bartonella;	2644	1803	1768	2141	1716	2497	1835	1951	1724
cellular organisms;Bacteria;Proteobacteria;Alphaproteobacteria;Rhizobiales;Beijerinckiaceae;Beijerinckia;	8707	5740	5482	6728	6035	8308	6751	5486	6154
cellular organisms;Bacteria;Proteobacteria;Alphaproteobacteria;Rhizobiales;Beijerinckiaceae;Methylocapsa;	10107	7752	6936	7404	7000	8634	6247	5318	5941
cellular organisms;Bacteria;Proteobacteria;Alphaproteobacteria;Rhizobiales;Beijerinckiaceae;Methylocella;	5126	3415	3343	3804	3553	4608	3450	3087	3199
cellular organisms;Bacteria;Proteobacteria;Alphaproteobacteria;Rhizobiales;Beijerinckiaceae;Methyloferula;	2142	1358	1301	1549	1409	1821	1306	1169	1294
cellular organisms;Bacteria;Proteobacteria;Alphaproteobacteria;Rhizobiales;Beijerinckiaceae;Methylovirgula;	4137	2883	2750	3072	2745	3713	2667	2290	2420
cellular organisms;Bacteria;Proteobacteria;Alphaproteobacteria;Rhizobiales;Beijerinckiaceae;Pseudochelatococcus;	1903	1279	1171	1581	1357	1930	1376	1292	1307
cellular organisms;Bacteria;Proteobacteria;Alphaproteobacteria;Rhizobiales;Beijerinckiaceae;Rhodoblastus;	5698	3838	3675	4263	3842	5137	3628	3567	3513
cellular organisms;Bacteria;Proteobacteria;Alphaproteobacteria;Rhizobiales;Bradyrhizobiaceae;Afipia;	52624	27929	27332	31191	29658	34806	20337	24632	22259
cellular organisms;Bacteria;Proteobacteria;Alphaproteobacteria;Rhizobiales;Bradyrhizobiaceae;Bosea;	42859	22711	23746	23775	20663	28264	19799	20098	19210
cellular organisms;Bacteria;Proteobacteria;Alphaproteobacteria;Rhizobiales;Bradyrhizobiaceae;Bradyrhizobium;	676008	336331	354009	398556	392808	489252	333413	281480	317998
cellular organisms;Bacteria;Proteobacteria;Alphaproteobacteria;Rhizobiales;Bradyrhizobiaceae;Nitrobacter;	15495	9455	9004	33271	22564	58042	38154	27378	52523
cellular organisms;Bacteria;Proteobacteria;Alphaproteobacteria;Rhizobiales;Bradyrhizobiaceae;Oligotropha;	2108	1312	1310	1753	1617	2059	1315	1310	1313
cellular organisms;Bacteria;Proteobacteria;Alphaproteobacteria;Rhizobiales;Bradyrhizobiaceae;Rhodopseudomonas;	33732	19707	20206	24566	22681	29875	19235	18431	18846
cellular organisms;Bacteria;Proteobacteria;Alphaproteobacteria;Rhizobiales;Bradyrhizobiaceae;Tardiphaga;	9294	5164	5144	5970	5516	7260	4669	4567	4522
cellular organisms;Bacteria;Proteobacteria;Alphaproteobacteria;Rhizobiales;Bradyrhizobiaceae;Variibacter;	7246	4156	4539	5596	5236	6772	4184	4034	3877
cellular organisms;Bacteria;Proteobacteria;Alphaproteobacteria;Rhizobiales;Brucellaceae;Brucella;	2251	1334	1269	1492	1261	1763	1284	1340	1223
cellular organisms;Bacteria;Proteobacteria;Alphaproteobacteria;Rhizobiales;Brucellaceae;Daeguia;	0	1	1	0	0	0	0	0	0
cellular organisms;Bacteria;Proteobacteria;Alphaproteobacteria;Rhizobiales;Brucellaceae;Falsochrobactrum;	600	348	335	383	329	487	338	363	308
cellular organisms;Bacteria;Proteobacteria;Alphaproteobacteria;Rhizobiales;Brucellaceae;Mycoplana;	853	464	481	569	425	610	419	485	394
cellular organisms;Bacteria;Proteobacteria;Alphaproteobacteria;Rhizobiales;Brucellaceae;Ochrobactrum;	6612	4151	4087	4658	4024	5372	3763	3964	3734
cellular organisms;Bacteria;Proteobacteria;Alphaproteobacteria;Rhizobiales;Brucellaceae;Paenochrobactrum;	352	201	208	249	211	257	204	232	204
cellular organisms;Bacteria;Proteobacteria;Alphaproteobacteria;Rhizobiales;Brucellaceae;Pseudochrobactrum;	694	426	443	512	417	589	365	433	395
cellular organisms;Bacteria;Proteobacteria;Alphaproteobacteria;Rhizobiales;Chelatococcaceae;Camelimonas;	1937	1199	1110	1637	1241	1771	1206	1206	1090
cellular organisms;Bacteria;Proteobacteria;Alphaproteobacteria;Rhizobiales;Chelatococcaceae;Chelatococcus;	10278	6495	6538	7962	7060	9314	6647	6555	6472
cellular organisms;Bacteria;Proteobacteria;Alphaproteobacteria;Rhizobiales;Cohaesibacteraceae;Breoghania;	2386	1546	1495	2057	1734	2343	1787	1744	1672
cellular organisms;Bacteria;Proteobacteria;Alphaproteobacteria;Rhizobiales;Cohaesibacteraceae;Cohaesibacter;	2925	1896	1773	2353	1916	2601	1791	1942	1849
cellular organisms;Bacteria;Proteobacteria;Alphaproteobacteria;Rhizobiales;Hyphomicrobiaceae;Angulomicrobium;	1122	668	635	894	775	979	739	726	677
cellular organisms;Bacteria;Proteobacteria;Alphaproteobacteria;Rhizobiales;Hyphomicrobiaceae;Aquabacter;	3076	2143	2012	2399	2333	3024	2121	1889	1998
cellular organisms;Bacteria;Proteobacteria;Alphaproteobacteria;Rhizobiales;Hyphomicrobiaceae;Arsenicitalea;	2480	1475	1597	1363	1020	1531	701	1022	801
cellular organisms;Bacteria;Proteobacteria;Alphaproteobacteria;Rhizobiales;Hyphomicrobiaceae;Blastochloris;	5377	3405	3429	4510	4295	5425	3613	3347	3444
cellular organisms;Bacteria;Proteobacteria;Alphaproteobacteria;Rhizobiales;Hyphomicrobiaceae;Cucumibacter;	1110	711	691	792	600	792	568	630	546
cellular organisms;Bacteria;Proteobacteria;Alphaproteobacteria;Rhizobiales;Hyphomicrobiaceae;Devosia;	181479	79307	92835	47420	37023	48116	23613	36192	25882
cellular organisms;Bacteria;Proteobacteria;Alphaproteobacteria;Rhizobiales;Hyphomicrobiaceae;Dichotomicrobium;	1015	687	627	916	761	1092	775	826	751
cellular organisms;Bacteria;Proteobacteria;Alphaproteobacteria;Rhizobiales;Hyphomicrobiaceae;Filomicrobium;	1276	796	799	1122	959	1287	1239	1043	1112
cellular organisms;Bacteria;Proteobacteria;Alphaproteobacteria;Rhizobiales;Hyphomicrobiaceae;Hyphomicrobium;	37288	20288	23869	30250	23738	31955	21828	25903	22255
cellular organisms;Bacteria;Proteobacteria;Alphaproteobacteria;Rhizobiales;Hyphomicrobiaceae;Limoniibacter;	553	319	333	407	356	442	296	371	323
cellular organisms;Bacteria;Proteobacteria;Alphaproteobacteria;Rhizobiales;Hyphomicrobiaceae;Maritalea;	917	614	574	682	591	797	576	568	543
cellular organisms;Bacteria;Proteobacteria;Alphaproteobacteria;Rhizobiales;Hyphomicrobiaceae;Paradevosia;	221	134	120	109	82	109	92	109	90
cellular organisms;Bacteria;Proteobacteria;Alphaproteobacteria;Rhizobiales;Hyphomicrobiaceae;Pelagibacterium;	10451	5712	6007	5642	4483	6270	4036	4781	4104
cellular organisms;Bacteria;Proteobacteria;Alphaproteobacteria;Rhizobiales;Hyphomicrobiaceae;Prosthecomicrobium;	5207	3181	3160	4067	3448	4711	3123	3446	3068
cellular organisms;Bacteria;Proteobacteria;Alphaproteobacteria;Rhizobiales;Hyphomicrobiaceae;Rhodomicrobium;	5804	3443	3188	4167	3467	5293	3785	3758	3537
cellular organisms;Bacteria;Proteobacteria;Alphaproteobacteria;Rhizobiales;Hyphomicrobiaceae;Rhodoplanes;	151460	88779	84054	101298	93613	126015	67885	55968	66455
cellular organisms;Bacteria;Proteobacteria;Alphaproteobacteria;Rhizobiales;Hyphomicrobiaceae;Youhaiella;	399	218	292	208	191	258	134	164	129
cellular organisms;Bacteria;Proteobacteria;Alphaproteobacteria;Rhizobiales;Lichenibacteriaceae;Lichenibacterium;	4844	3159	3121	3628	3186	4346	3193	2901	2948
cellular organisms;Bacteria;Proteobacteria;Alphaproteobacteria;Rhizobiales;Lichenihabitantaceae;Lichenihabitans;	2438	1627	1502	1745	1537	2087	1502	1351	1496
cellular organisms;Bacteria;Proteobacteria;Alphaproteobacteria;Rhizobiales;Methylobacteriaceae;Enterovirga;	6842	4115	4329	4772	4302	5474	4209	4000	3784
cellular organisms;Bacteria;Proteobacteria;Alphaproteobacteria;Rhizobiales;Methylobacteriaceae;Methylobacterium;	82878	47209	47262	49822	44687	58833	44746	43841	42928
cellular organisms;Bacteria;Proteobacteria;Alphaproteobacteria;Rhizobiales;Methylobacteriaceae;Methylorubrum;	4533	2881	2730	3049	2744	3706	2587	2657	2635
cellular organisms;Bacteria;Proteobacteria;Alphaproteobacteria;Rhizobiales;Methylobacteriaceae;Microvirga;	67697	39419	44120	47714	41976	58297	46266	42047	39947
cellular organisms;Bacteria;Proteobacteria;Alphaproteobacteria;Rhizobiales;Methylobacteriaceae;Neomegalonema;	676	416	428	576	455	635	463	529	421
cellular organisms;Bacteria;Proteobacteria;Alphaproteobacteria;Rhizobiales;Methylocystaceae;Chthonobacter;	5559	2658	2751	2266	1996	2684	1715	1926	1636
cellular organisms;Bacteria;Proteobacteria;Alphaproteobacteria;Rhizobiales;Methylocystaceae;Hansschlegelia;	3959	2619	2460	3366	2844	3836	2788	2756	2746
cellular organisms;Bacteria;Proteobacteria;Alphaproteobacteria;Rhizobiales;Methylocystaceae;Methylocystis;	12515	8730	8401	10024	8909	12128	8711	8209	8364
cellular organisms;Bacteria;Proteobacteria;Alphaproteobacteria;Rhizobiales;Methylocystaceae;Methylopila;	3072	1910	1896	2378	2068	2817	1945	2030	1808
cellular organisms;Bacteria;Proteobacteria;Alphaproteobacteria;Rhizobiales;Methylocystaceae;Methylosinus;	5375	3627	3575	4233	3754	5053	3554	3504	3566
cellular organisms;Bacteria;Proteobacteria;Alphaproteobacteria;Rhizobiales;Methylocystaceae;Oharaeibacter;	39	27	28	20	15	16	16	19	12
cellular organisms;Bacteria;Proteobacteria;Alphaproteobacteria;Rhizobiales;Methylocystaceae;Pleomorphomonas;	5074	3037	2940	3338	2760	3915	2705	2904	2746
cellular organisms;Bacteria;Proteobacteria;Alphaproteobacteria;Rhizobiales;Notoacmeibacteraceae;Notoacmeibacter;	920	614	653	681	622	826	593	590	568
cellular organisms;Bacteria;Proteobacteria;Alphaproteobacteria;Rhizobiales;Parvibaculaceae;Anderseniella;	0	0	0	0	0	0	1	0	0
cellular organisms;Bacteria;Proteobacteria;Alphaproteobacteria;Rhizobiales;Parvibaculaceae;Candidatus Phaeomarinobacter;	898	627	589	807	678	949	718	881	750
cellular organisms;Bacteria;Proteobacteria;Alphaproteobacteria;Rhizobiales;Parvibaculaceae;Parvibaculum;	4370	3243	2924	4564	3413	5317	4005	4875	3964
cellular organisms;Bacteria;Proteobacteria;Alphaproteobacteria;Rhizobiales;Parvibaculaceae;Pyruvatibacter;	858	644	572	919	676	1020	710	965	719
cellular organisms;Bacteria;Proteobacteria;Alphaproteobacteria;Rhizobiales;Parvibaculaceae;Rhodoligotrophos;	6338	4332	3880	5397	4480	6359	4390	4390	4252
cellular organisms;Bacteria;Proteobacteria;Alphaproteobacteria;Rhizobiales;Parvibaculaceae;Tepidicaulis;	1633	1135	1049	1509	1190	1727	1385	1736	1376
cellular organisms;Bacteria;Proteobacteria;Alphaproteobacteria;Rhizobiales;Phyllobacteriaceae;Aliihoeflea;	672	386	412	464	391	560	351	357	345
cellular organisms;Bacteria;Proteobacteria;Alphaproteobacteria;Rhizobiales;Phyllobacteriaceae;Aminobacter;	5867	3241	3446	3628	3010	4221	2616	3186	2790
cellular organisms;Bacteria;Proteobacteria;Alphaproteobacteria;Rhizobiales;Phyllobacteriaceae;Aquamicrobium;	2844	1779	1788	2044	1662	2420	1581	1723	1559
cellular organisms;Bacteria;Proteobacteria;Alphaproteobacteria;Rhizobiales;Phyllobacteriaceae;Chelativorans;	6795	4178	4231	5222	4231	5792	4056	4496	4033
cellular organisms;Bacteria;Proteobacteria;Alphaproteobacteria;Rhizobiales;Phyllobacteriaceae;Corticibacterium;	870	523	521	601	472	667	449	502	444
cellular organisms;Bacteria;Proteobacteria;Alphaproteobacteria;Rhizobiales;Phyllobacteriaceae;Hoeflea;	6053	3504	3505	3922	3261	4557	3202	3463	3120
cellular organisms;Bacteria;Proteobacteria;Alphaproteobacteria;Rhizobiales;Phyllobacteriaceae;Lentilitoribacter;	350	201	192	280	224	283	157	233	193
cellular organisms;Bacteria;Proteobacteria;Alphaproteobacteria;Rhizobiales;Phyllobacteriaceae;Mesorhizobium;	328962	155860	161867	167131	157396	234963	95812	143729	107454
cellular organisms;Bacteria;Proteobacteria;Alphaproteobacteria;Rhizobiales;Phyllobacteriaceae;Nitratireductor;	8581	5331	5357	6487	5201	7502	4771	5530	4848
cellular organisms;Bacteria;Proteobacteria;Alphaproteobacteria;Rhizobiales;Phyllobacteriaceae;Oceaniradius;	85	55	49	59	50	71	53	87	39
cellular organisms;Bacteria;Proteobacteria;Alphaproteobacteria;Rhizobiales;Phyllobacteriaceae;Oricola;	2398	1453	1470	1753	1511	2088	1391	1639	1366
cellular organisms;Bacteria;Proteobacteria;Alphaproteobacteria;Rhizobiales;Phyllobacteriaceae;Paramesorhizobium;	676	445	423	533	450	578	450	458	368
cellular organisms;Bacteria;Proteobacteria;Alphaproteobacteria;Rhizobiales;Phyllobacteriaceae;Phyllobacterium;	10145	6240	5920	7110	6022	8239	5712	6352	5614
cellular organisms;Bacteria;Proteobacteria;Alphaproteobacteria;Rhizobiales;Phyllobacteriaceae;Pseudaminobacter;	5741	3236	3356	3995	3277	4701	2973	3488	2947
cellular organisms;Bacteria;Proteobacteria;Alphaproteobacteria;Rhizobiales;Phyllobacteriaceae;Pseudohoeflea;	579	298	312	386	301	444	280	342	279
cellular organisms;Bacteria;Proteobacteria;Alphaproteobacteria;Rhizobiales;Phyllobacteriaceae;Roseitalea;	543	353	332	434	326	451	342	367	343
cellular organisms;Bacteria;Proteobacteria;Alphaproteobacteria;Rhizobiales;Phyllobacteriaceae;Salaquimonas;	555	363	373	397	345	472	348	366	321
cellular organisms;Bacteria;Proteobacteria;Alphaproteobacteria;Rhizobiales;Phyllobacteriaceae;Thalassocella;	379	330	302	322	259	373	249	360	297
cellular organisms;Bacteria;Proteobacteria;Alphaproteobacteria;Rhizobiales;Phyllobacteriaceae;Tianweitania;	921	554	543	556	450	740	448	450	405
cellular organisms;Bacteria;Proteobacteria;Alphaproteobacteria;Rhizobiales;Phyllobacteriaceae;Zhengella;	985	584	603	724	577	813	525	592	496
cellular organisms;Bacteria;Proteobacteria;Alphaproteobacteria;Rhizobiales;Rhabdaerophilaceae;Rhabdaerophilum;	1087	727	662	880	719	979	733	699	687
cellular organisms;Bacteria;Proteobacteria;Alphaproteobacteria;Rhizobiales;Rhizobiaceae;Ciceribacter;	1707	942	955	1014	861	1198	785	880	795
cellular organisms;Bacteria;Proteobacteria;Alphaproteobacteria;Rhizobiales;Rhizobiaceae;Gellertiella;	9803	2288	3401	506	406	567	371	430	383
cellular organisms;Bacteria;Proteobacteria;Alphaproteobacteria;Rhizobiales;Rhizobiaceae;Georhizobium;	314	185	212	197	189	252	155	207	150
cellular organisms;Bacteria;Proteobacteria;Alphaproteobacteria;Rhizobiales;Rhizobiaceae;Kaistia;	11824	7262	7106	8384	6757	9417	6204	6827	6204
cellular organisms;Bacteria;Proteobacteria;Alphaproteobacteria;Rhizobiales;Rhizobiaceae;Liberibacter;	1095	682	603	854	737	982	616	725	636
cellular organisms;Bacteria;Proteobacteria;Alphaproteobacteria;Rhizobiales;Rhizobiaceae;Rhizobium/Agrobacterium group;Agrobacterium;	13307	7718	7490	7530	6406	9059	6075	6546	6180
cellular organisms;Bacteria;Proteobacteria;Alphaproteobacteria;Rhizobiales;Rhizobiaceae;Rhizobium/Agrobacterium group;Neorhizobium;	7196	3562	3629	3656	3036	4177	2649	3049	2747
cellular organisms;Bacteria;Proteobacteria;Alphaproteobacteria;Rhizobiales;Rhizobiaceae;Rhizobium/Agrobacterium group;Pararhizobium;	2430	1554	1424	1758	1394	1997	1456	1492	1412
cellular organisms;Bacteria;Proteobacteria;Alphaproteobacteria;Rhizobiales;Rhizobiaceae;Rhizobium/Agrobacterium group;Pseudorhizobium;	704	386	418	413	301	419	332	358	363
cellular organisms;Bacteria;Proteobacteria;Alphaproteobacteria;Rhizobiales;Rhizobiaceae;Rhizobium/Agrobacterium group;Rhizobium;	135031	67116	67991	65750	57069	79373	54539	57876	54867
cellular organisms;Bacteria;Proteobacteria;Alphaproteobacteria;Rhizobiales;Rhizobiaceae;Shinella;	5421	3012	3379	2867	2458	3374	2312	2574	2180
cellular organisms;Bacteria;Proteobacteria;Alphaproteobacteria;Rhizobiales;Rhizobiaceae;Sinorhizobium/Ensifer group;Ensifer;	12307	7433	7338	7953	6747	9316	6541	7246	6454
cellular organisms;Bacteria;Proteobacteria;Alphaproteobacteria;Rhizobiales;Rhizobiaceae;Sinorhizobium/Ensifer group;Sinorhizobium;	11825	7122	7069	7665	6709	9045	6230	6749	6181
cellular organisms;Bacteria;Proteobacteria;Alphaproteobacteria;Rhizobiales;Rhizobiales incertae sedis;Bauldia;	8146	5256	5181	7119	5624	7940	4541	5493	4778
cellular organisms;Bacteria;Proteobacteria;Alphaproteobacteria;Rhizobiales;Rhizobiales incertae sedis;Candidatus Hodgkinia;	55	37	50	30	38	46	43	47	46
cellular organisms;Bacteria;Proteobacteria;Alphaproteobacteria;Rhizobiales;Rhizobiales incertae sedis;Candidatus Tokpelaia;	831	569	549	730	625	847	711	637	624
cellular organisms;Bacteria;Proteobacteria;Alphaproteobacteria;Rhizobiales;Rhizobiales incertae sedis;Hartmannibacter;	1688	1067	926	1243	1077	1545	1054	1090	1067
cellular organisms;Bacteria;Proteobacteria;Alphaproteobacteria;Rhizobiales;Rhizobiales incertae sedis;Methylobrevis;	2875	1761	1710	1881	1694	2276	1465	1584	1469
cellular organisms;Bacteria;Proteobacteria;Alphaproteobacteria;Rhizobiales;Rhizobiales incertae sedis;Methyloceanibacter;	5467	3641	3589	4651	4007	5354	3959	4093	4002
cellular organisms;Bacteria;Proteobacteria;Alphaproteobacteria;Rhizobiales;Rhizobiales incertae sedis;Methyloligella;	2203	1451	1449	1934	1645	2226	1593	1653	1570
cellular organisms;Bacteria;Proteobacteria;Alphaproteobacteria;Rhizobiales;Rhizobiales incertae sedis;Mongoliimonas;	1921	994	953	1010	842	1088	816	846	775
cellular organisms;Bacteria;Proteobacteria;Alphaproteobacteria;Rhizobiales;Rhizobiales incertae sedis;Nordella;	32461	14848	14291	24546	21356	22941	5937	15989	9356
cellular organisms;Bacteria;Proteobacteria;Alphaproteobacteria;Rhizobiales;Rhizobiales incertae sedis;Pseudorhodoplanes;	26824	16305	16924	23478	22133	27798	16115	15367	16158
cellular organisms;Bacteria;Proteobacteria;Alphaproteobacteria;Rhizobiales;Rhodobiaceae;Afifella;	2969	1972	1870	2423	2055	2840	1868	2008	1865
cellular organisms;Bacteria;Proteobacteria;Alphaproteobacteria;Rhizobiales;Rhodobiaceae;Amorphus;	1394	931	928	1178	1044	1325	970	947	967
cellular organisms;Bacteria;Proteobacteria;Alphaproteobacteria;Rhizobiales;Rhodobiaceae;Lutibaculum;	1948	1289	1311	1633	1429	1954	1473	1446	1408
cellular organisms;Bacteria;Proteobacteria;Alphaproteobacteria;Rhizobiales;Rhodobiaceae;Rhodobium;	1306	879	878	1153	975	1254	870	922	915
cellular organisms;Bacteria;Proteobacteria;Alphaproteobacteria;Rhizobiales;Rhodobiaceae;Tepidamorphus;	2226	1376	1301	1858	1578	2161	1557	1588	1488
cellular organisms;Bacteria;Proteobacteria;Alphaproteobacteria;Rhizobiales;Roseiarcaceae;Roseiarcus;	4365	3393	3131	3246	3099	3492	2621	2181	2699
cellular organisms;Bacteria;Proteobacteria;Alphaproteobacteria;Rhizobiales;Salinarimonadaceae;Salinarimonas;	7359	4444	4466	5470	4826	6294	4839	4740	4582
cellular organisms;Bacteria;Proteobacteria;Alphaproteobacteria;Rhizobiales;Xanthobacteraceae;Ancylobacter;	4195	2653	2551	3450	3001	4167	2824	2990	2641
cellular organisms;Bacteria;Proteobacteria;Alphaproteobacteria;Rhizobiales;Xanthobacteraceae;Azorhizobium;	5806	3755	3688	4653	4127	5611	3718	3695	3718
cellular organisms;Bacteria;Proteobacteria;Alphaproteobacteria;Rhizobiales;Xanthobacteraceae;Labrys;	4864	2981	2807	3538	2942	4118	2839	2958	2825
cellular organisms;Bacteria;Proteobacteria;Alphaproteobacteria;Rhizobiales;Xanthobacteraceae;Pseudolabrys;	126920	79644	88012	122481	110842	157285	91302	80188	88744
cellular organisms;Bacteria;Proteobacteria;Alphaproteobacteria;Rhizobiales;Xanthobacteraceae;Pseudoxanthobacter;	1846	1168	1097	1432	1194	1629	1150	1234	1140
cellular organisms;Bacteria;Proteobacteria;Alphaproteobacteria;Rhizobiales;Xanthobacteraceae;Starkeya;	8804	5524	5342	7370	6424	8779	6436	6106	6287
cellular organisms;Bacteria;Proteobacteria;Alphaproteobacteria;Rhizobiales;Xanthobacteraceae;Xanthobacter;	8580	5546	5382	7077	6406	8376	5827	5738	5664
cellular organisms;Bacteria;Proteobacteria;Alphaproteobacteria;Rhodobacterales;Acuticoccaceae;Acuticoccus;	5062	3546	3411	4060	3732	4815	3421	3674	3474
cellular organisms;Bacteria;Proteobacteria;Alphaproteobacteria;Rhodobacterales;Rhodobacteraceae;Acidimangrovimonas;	756	581	521	590	548	720	650	513	539
cellular organisms;Bacteria;Proteobacteria;Alphaproteobacteria;Rhodobacterales;Rhodobacteraceae;Actibacterium;	732	527	493	562	485	611	496	513	468
cellular organisms;Bacteria;Proteobacteria;Alphaproteobacteria;Rhodobacterales;Rhodobacteraceae;Aestuariivita;	217	143	129	143	128	192	136	145	123
cellular organisms;Bacteria;Proteobacteria;Alphaproteobacteria;Rhodobacterales;Rhodobacteraceae;Agaricicola;	1917	1189	1241	1652	1350	1939	1325	1396	1321
cellular organisms;Bacteria;Proteobacteria;Alphaproteobacteria;Rhodobacterales;Rhodobacteraceae;Ahrensia;	1185	699	773	875	756	1041	648	816	648
cellular organisms;Bacteria;Proteobacteria;Alphaproteobacteria;Rhodobacterales;Rhodobacteraceae;Albidovulum;	650	469	448	516	453	629	475	496	472
cellular organisms;Bacteria;Proteobacteria;Alphaproteobacteria;Rhodobacterales;Rhodobacteraceae;Albimonas;	2002	1356	1289	1646	1333	1789	1381	1437	1492
cellular organisms;Bacteria;Proteobacteria;Alphaproteobacteria;Rhodobacterales;Rhodobacteraceae;Aliiroseovarius;	918	613	611	680	593	787	564	709	613
cellular organisms;Bacteria;Proteobacteria;Alphaproteobacteria;Rhodobacterales;Rhodobacteraceae;Aliishimia;	195	125	160	152	150	204	110	142	110
cellular organisms;Bacteria;Proteobacteria;Alphaproteobacteria;Rhodobacterales;Rhodobacteraceae;Alkalilacustris;	464	314	297	400	348	433	369	364	333
cellular organisms;Bacteria;Proteobacteria;Alphaproteobacteria;Rhodobacterales;Rhodobacteraceae;Amaricoccus;	2272	1414	1450	1704	1427	1998	1549	1628	1492
cellular organisms;Bacteria;Proteobacteria;Alphaproteobacteria;Rhodobacterales;Rhodobacteraceae;Amylibacter;	672	386	411	500	430	590	381	546	417
cellular organisms;Bacteria;Proteobacteria;Alphaproteobacteria;Rhodobacterales;Rhodobacteraceae;Antarctobacter;	405	269	270	330	296	409	267	281	264
cellular organisms;Bacteria;Proteobacteria;Alphaproteobacteria;Rhodobacterales;Rhodobacteraceae;Aquicoccus;	5	1	0	2	3	5	1	2	0
cellular organisms;Bacteria;Proteobacteria;Alphaproteobacteria;Rhodobacterales;Rhodobacteraceae;Aquimixticola;	219	121	143	156	130	178	144	147	118
cellular organisms;Bacteria;Proteobacteria;Alphaproteobacteria;Rhodobacterales;Rhodobacteraceae;Ascidiaceihabitans;	162	104	122	125	88	125	74	119	85
cellular organisms;Bacteria;Proteobacteria;Alphaproteobacteria;Rhodobacterales;Rhodobacteraceae;Boseongicola;	1049	717	633	816	656	836	597	711	612
cellular organisms;Bacteria;Proteobacteria;Alphaproteobacteria;Rhodobacterales;Rhodobacteraceae;Brevirhabdus;	68	28	44	44	36	47	35	28	27
cellular organisms;Bacteria;Proteobacteria;Alphaproteobacteria;Rhodobacterales;Rhodobacteraceae;Carideicomes;	499	339	325	470	365	541	440	398	390
cellular organisms;Bacteria;Proteobacteria;Alphaproteobacteria;Rhodobacterales;Rhodobacteraceae;Celeribacter;	1545	992	962	1154	957	1350	987	1052	942
cellular organisms;Bacteria;Proteobacteria;Alphaproteobacteria;Rhodobacterales;Rhodobacteraceae;Cereibacter;	696	440	393	449	392	533	354	437	396
cellular organisms;Bacteria;Proteobacteria;Alphaproteobacteria;Rhodobacterales;Rhodobacteraceae;Chachezhania;	326	213	207	233	217	277	203	221	200
cellular organisms;Bacteria;Proteobacteria;Alphaproteobacteria;Rhodobacterales;Rhodobacteraceae;Citreicella;	91	65	67	71	59	91	41	62	69
cellular organisms;Bacteria;Proteobacteria;Alphaproteobacteria;Rhodobacterales;Rhodobacteraceae;Citreimonas;	345	265	238	297	258	339	269	271	281
cellular organisms;Bacteria;Proteobacteria;Alphaproteobacteria;Rhodobacterales;Rhodobacteraceae;Cognatishimia;	266	190	149	202	181	268	193	187	174
cellular organisms;Bacteria;Proteobacteria;Alphaproteobacteria;Rhodobacterales;Rhodobacteraceae;Cognatiyoonia;	357	231	209	278	200	283	167	259	214
cellular organisms;Bacteria;Proteobacteria;Alphaproteobacteria;Rhodobacterales;Rhodobacteraceae;Confluentimicrobium;	272	195	145	181	182	226	143	213	149
cellular organisms;Bacteria;Proteobacteria;Alphaproteobacteria;Rhodobacterales;Rhodobacteraceae;Cribrihabitans;	224	134	148	185	121	177	123	174	114
cellular organisms;Bacteria;Proteobacteria;Alphaproteobacteria;Rhodobacterales;Rhodobacteraceae;Cypionkella;	421	238	263	244	197	289	169	207	187
cellular organisms;Bacteria;Proteobacteria;Alphaproteobacteria;Rhodobacterales;Rhodobacteraceae;Defluviimonas;	1996	1261	1238	1368	1178	1658	1177	1306	1223
cellular organisms;Bacteria;Proteobacteria;Alphaproteobacteria;Rhodobacterales;Rhodobacteraceae;Dinoroseobacter;	279	189	165	209	177	231	183	207	187
cellular organisms;Bacteria;Proteobacteria;Alphaproteobacteria;Rhodobacterales;Rhodobacteraceae;Donghicola;	648	454	400	506	431	590	450	500	462
cellular organisms;Bacteria;Proteobacteria;Alphaproteobacteria;Rhodobacterales;Rhodobacteraceae;Epibacterium;	889	611	539	663	494	745	540	664	583
cellular organisms;Bacteria;Proteobacteria;Alphaproteobacteria;Rhodobacterales;Rhodobacteraceae;Falsigemmobacter;	204	151	136	139	124	179	142	138	150
cellular organisms;Bacteria;Proteobacteria;Alphaproteobacteria;Rhodobacterales;Rhodobacteraceae;Falsirhodobacter;	431	265	264	315	266	361	278	285	261
cellular organisms;Bacteria;Proteobacteria;Alphaproteobacteria;Rhodobacterales;Rhodobacteraceae;Fertoebacter;	523	319	334	341	272	424	289	256	293
cellular organisms;Bacteria;Proteobacteria;Alphaproteobacteria;Rhodobacterales;Rhodobacteraceae;Flavimaricola;	360	240	246	255	234	331	206	278	198
cellular organisms;Bacteria;Proteobacteria;Alphaproteobacteria;Rhodobacterales;Rhodobacteraceae;Fluviibacterium;	302	201	205	253	263	273	207	217	219
cellular organisms;Bacteria;Proteobacteria;Alphaproteobacteria;Rhodobacterales;Rhodobacteraceae;Frigidibacter;	274	168	134	185	153	206	175	190	173
cellular organisms;Bacteria;Proteobacteria;Alphaproteobacteria;Rhodobacterales;Rhodobacteraceae;Gemmobacter;	4233	2606	2567	2737	2338	3125	2140	2451	2298
cellular organisms;Bacteria;Proteobacteria;Alphaproteobacteria;Rhodobacterales;Rhodobacteraceae;Haematobacter;	795	535	484	559	505	693	500	542	487
cellular organisms;Bacteria;Proteobacteria;Alphaproteobacteria;Rhodobacterales;Rhodobacteraceae;Halocynthiibacter;	658	396	404	519	431	592	408	444	418
cellular organisms;Bacteria;Proteobacteria;Alphaproteobacteria;Rhodobacterales;Rhodobacteraceae;Halovulum;	522	352	328	456	338	508	379	417	395
cellular organisms;Bacteria;Proteobacteria;Alphaproteobacteria;Rhodobacterales;Rhodobacteraceae;Hasllibacter;	424	275	287	293	234	330	264	236	232
cellular organisms;Bacteria;Proteobacteria;Alphaproteobacteria;Rhodobacterales;Rhodobacteraceae;Histidinibacterium;	910	641	553	678	597	752	544	652	541
cellular organisms;Bacteria;Proteobacteria;Alphaproteobacteria;Rhodobacterales;Rhodobacteraceae;Hwanghaeicola;	510	299	311	366	343	450	294	372	278
cellular organisms;Bacteria;Proteobacteria;Alphaproteobacteria;Rhodobacterales;Rhodobacteraceae;Jannaschia;	4025	2764	2629	3194	2700	3639	2779	2932	2603
cellular organisms;Bacteria;Proteobacteria;Alphaproteobacteria;Rhodobacterales;Rhodobacteraceae;Jhaorihella;	284	179	202	198	194	216	158	217	190
cellular organisms;Bacteria;Proteobacteria;Alphaproteobacteria;Rhodobacterales;Rhodobacteraceae;Kandeliimicrobium;	417	251	241	351	247	377	276	293	261
cellular organisms;Bacteria;Proteobacteria;Alphaproteobacteria;Rhodobacterales;Rhodobacteraceae;Ketogulonicigenium;	562	411	324	442	370	476	353	386	367
cellular organisms;Bacteria;Proteobacteria;Alphaproteobacteria;Rhodobacterales;Rhodobacteraceae;Labrenzia;	6948	4470	4270	5380	4544	6146	4532	4688	4233
cellular organisms;Bacteria;Proteobacteria;Alphaproteobacteria;Rhodobacterales;Rhodobacteraceae;Leisingera;	1478	951	924	1116	952	1260	874	1053	866
cellular organisms;Bacteria;Proteobacteria;Alphaproteobacteria;Rhodobacterales;Rhodobacteraceae;Lentibacter;	122	75	88	105	90	129	129	124	102
cellular organisms;Bacteria;Proteobacteria;Alphaproteobacteria;Rhodobacterales;Rhodobacteraceae;Limibaculum;	876	635	635	802	704	937	735	733	757
cellular organisms;Bacteria;Proteobacteria;Alphaproteobacteria;Rhodobacterales;Rhodobacteraceae;Limimaricola;	1626	1125	1038	1218	1107	1458	1041	1126	1039
cellular organisms;Bacteria;Proteobacteria;Alphaproteobacteria;Rhodobacterales;Rhodobacteraceae;Litoreibacter;	1409	982	898	1077	901	1246	817	987	858
cellular organisms;Bacteria;Proteobacteria;Alphaproteobacteria;Rhodobacterales;Rhodobacteraceae;Litorimicrobium;	190	116	114	121	117	151	111	126	109
cellular organisms;Bacteria;Proteobacteria;Alphaproteobacteria;Rhodobacterales;Rhodobacteraceae;Litorivita;	28	22	22	10	13	22	19	17	13
cellular organisms;Bacteria;Proteobacteria;Alphaproteobacteria;Rhodobacterales;Rhodobacteraceae;Loktanella;	1919	1178	1166	1406	1127	1617	1090	1304	1149
cellular organisms;Bacteria;Proteobacteria;Alphaproteobacteria;Rhodobacterales;Rhodobacteraceae;Luteovulum;	1678	1077	1073	1141	998	1315	965	1031	965
cellular organisms;Bacteria;Proteobacteria;Alphaproteobacteria;Rhodobacterales;Rhodobacteraceae;Lutimaribacter;	586	384	371	474	422	515	362	437	358
cellular organisms;Bacteria;Proteobacteria;Alphaproteobacteria;Rhodobacterales;Rhodobacteraceae;Maliponia;	345	211	215	249	223	314	192	236	196
cellular organisms;Bacteria;Proteobacteria;Alphaproteobacteria;Rhodobacterales;Rhodobacteraceae;Mameliella;	312	239	194	272	219	279	202	195	168
cellular organisms;Bacteria;Proteobacteria;Alphaproteobacteria;Rhodobacterales;Rhodobacteraceae;Mangrovicoccus;	1364	972	867	1078	905	1144	852	916	840
cellular organisms;Bacteria;Proteobacteria;Alphaproteobacteria;Rhodobacterales;Rhodobacteraceae;Maribius;	573	387	337	439	362	487	349	419	356
cellular organisms;Bacteria;Proteobacteria;Alphaproteobacteria;Rhodobacterales;Rhodobacteraceae;Marimonas;	278	202	184	227	176	252	177	192	181
cellular organisms;Bacteria;Proteobacteria;Alphaproteobacteria;Rhodobacterales;Rhodobacteraceae;Marinibacterium;	429	265	225	252	260	295	194	256	203
cellular organisms;Bacteria;Proteobacteria;Alphaproteobacteria;Rhodobacterales;Rhodobacteraceae;Marinosulfonomonas;	353	235	245	264	244	288	349	264	355
cellular organisms;Bacteria;Proteobacteria;Alphaproteobacteria;Rhodobacterales;Rhodobacteraceae;Marinovum;	434	320	254	324	303	367	310	321	288
cellular organisms;Bacteria;Proteobacteria;Alphaproteobacteria;Rhodobacterales;Rhodobacteraceae;Maritimibacter;	1835	1127	1137	1382	1131	1673	1209	1270	1189
cellular organisms;Bacteria;Proteobacteria;Alphaproteobacteria;Rhodobacterales;Rhodobacteraceae;Marivita;	1324	849	767	953	798	1048	741	866	749
cellular organisms;Bacteria;Proteobacteria;Alphaproteobacteria;Rhodobacterales;Rhodobacteraceae;Marivivens;	396	233	229	319	218	312	245	299	212
cellular organisms;Bacteria;Proteobacteria;Alphaproteobacteria;Rhodobacterales;Rhodobacteraceae;Methylarcula;	163	105	99	96	81	128	71	118	76
cellular organisms;Bacteria;Proteobacteria;Alphaproteobacteria;Rhodobacterales;Rhodobacteraceae;Monaibacterium;	619	423	353	469	353	508	402	425	402
cellular organisms;Bacteria;Proteobacteria;Alphaproteobacteria;Rhodobacterales;Rhodobacteraceae;Natronohydrobacter;	260	183	174	190	181	239	159	177	177
cellular organisms;Bacteria;Proteobacteria;Alphaproteobacteria;Rhodobacterales;Rhodobacteraceae;Neptunicoccus;	101	75	57	82	55	98	60	64	59
cellular organisms;Bacteria;Proteobacteria;Alphaproteobacteria;Rhodobacterales;Rhodobacteraceae;Nereida;	109	70	57	82	56	98	65	76	57
cellular organisms;Bacteria;Proteobacteria;Alphaproteobacteria;Rhodobacterales;Rhodobacteraceae;Nesiotobacter;	550	355	318	429	394	520	363	368	365
cellular organisms;Bacteria;Proteobacteria;Alphaproteobacteria;Rhodobacterales;Rhodobacteraceae;Nioella;	333	195	199	230	193	247	220	220	197
cellular organisms;Bacteria;Proteobacteria;Alphaproteobacteria;Rhodobacterales;Rhodobacteraceae;Oceanibium;	447	297	315	390	322	434	286	334	304
cellular organisms;Bacteria;Proteobacteria;Alphaproteobacteria;Rhodobacterales;Rhodobacteraceae;Oceanicella;	1308	1009	874	1112	969	1325	1026	1031	1033
cellular organisms;Bacteria;Proteobacteria;Alphaproteobacteria;Rhodobacterales;Rhodobacteraceae;Oceanicola;	1867	1252	1170	1376	1148	1637	1093	1204	1005
cellular organisms;Bacteria;Proteobacteria;Alphaproteobacteria;Rhodobacterales;Rhodobacteraceae;Oceaniglobus;	451	304	284	349	316	469	320	371	319
cellular organisms;Bacteria;Proteobacteria;Alphaproteobacteria;Rhodobacterales;Rhodobacteraceae;Oceaniovalibus;	844	526	519	595	507	756	586	605	533
cellular organisms;Bacteria;Proteobacteria;Alphaproteobacteria;Rhodobacterales;Rhodobacteraceae;Octadecabacter;	664	444	412	476	443	588	418	383	369
cellular organisms;Bacteria;Proteobacteria;Alphaproteobacteria;Rhodobacterales;Rhodobacteraceae;Pacificibacter;	253	197	155	228	148	261	149	200	164
cellular organisms;Bacteria;Proteobacteria;Alphaproteobacteria;Rhodobacterales;Rhodobacteraceae;Paenimaribius;	235	185	170	218	158	251	197	193	182
cellular organisms;Bacteria;Proteobacteria;Alphaproteobacteria;Rhodobacterales;Rhodobacteraceae;Paenirhodobacter;	370	225	217	246	198	335	254	227	198
cellular organisms;Bacteria;Proteobacteria;Alphaproteobacteria;Rhodobacterales;Rhodobacteraceae;Palleronia;	1119	747	712	849	739	1029	824	782	779
cellular organisms;Bacteria;Proteobacteria;Alphaproteobacteria;Rhodobacterales;Rhodobacteraceae;Pannonibacter;	2421	1519	1458	1796	1430	2065	1414	1528	1380
cellular organisms;Bacteria;Proteobacteria;Alphaproteobacteria;Rhodobacterales;Rhodobacteraceae;Paracoccus;	23357	15197	14355	17114	14440	19864	14282	15798	13988
cellular organisms;Bacteria;Proteobacteria;Alphaproteobacteria;Rhodobacterales;Rhodobacteraceae;Paraoceanicella;	537	319	352	366	312	424	318	355	288
cellular organisms;Bacteria;Proteobacteria;Alphaproteobacteria;Rhodobacterales;Rhodobacteraceae;Paraphaeobacter;	139	112	83	121	87	129	97	91	98
cellular organisms;Bacteria;Proteobacteria;Alphaproteobacteria;Rhodobacterales;Rhodobacteraceae;Pararhodobacter;	2094	1417	1333	1666	1351	2000	1480	1623	1350
cellular organisms;Bacteria;Proteobacteria;Alphaproteobacteria;Rhodobacterales;Rhodobacteraceae;Parasedimentitalea;	155	94	89	133	99	148	106	112	85
cellular organisms;Bacteria;Proteobacteria;Alphaproteobacteria;Rhodobacterales;Rhodobacteraceae;Pelagibaca;	322	222	208	241	209	279	221	216	224
cellular organisms;Bacteria;Proteobacteria;Alphaproteobacteria;Rhodobacterales;Rhodobacteraceae;Pelagicola;	637	427	394	451	376	475	375	413	335
cellular organisms;Bacteria;Proteobacteria;Alphaproteobacteria;Rhodobacterales;Rhodobacteraceae;Pelagimonas;	184	101	115	120	91	143	150	98	98
cellular organisms;Bacteria;Proteobacteria;Alphaproteobacteria;Rhodobacterales;Rhodobacteraceae;Pelagivirga;	361	248	239	266	198	291	238	392	261
cellular organisms;Bacteria;Proteobacteria;Alphaproteobacteria;Rhodobacterales;Rhodobacteraceae;Pelagovum;	385	252	263	284	240	319	250	214	221
cellular organisms;Bacteria;Proteobacteria;Alphaproteobacteria;Rhodobacterales;Rhodobacteraceae;Phaeobacter;	2039	1399	1191	1460	1256	1745	1164	1406	1204
cellular organisms;Bacteria;Proteobacteria;Alphaproteobacteria;Rhodobacterales;Rhodobacteraceae;Planktomarina;	211	112	112	147	111	129	106	122	85
cellular organisms;Bacteria;Proteobacteria;Alphaproteobacteria;Rhodobacterales;Rhodobacteraceae;Planktotalea;	399	258	261	295	292	376	265	282	271
cellular organisms;Bacteria;Proteobacteria;Alphaproteobacteria;Rhodobacterales;Rhodobacteraceae;Polymorphum;	923	567	613	735	646	849	623	612	587
cellular organisms;Bacteria;Proteobacteria;Alphaproteobacteria;Rhodobacterales;Rhodobacteraceae;Pontibaca;	513	361	311	422	298	406	304	346	373
cellular organisms;Bacteria;Proteobacteria;Alphaproteobacteria;Rhodobacterales;Rhodobacteraceae;Ponticoccus;	702	465	431	521	411	525	349	442	386
cellular organisms;Bacteria;Proteobacteria;Alphaproteobacteria;Rhodobacterales;Rhodobacteraceae;Pontivivens;	780	533	482	623	486	676	528	464	467
cellular organisms;Bacteria;Proteobacteria;Alphaproteobacteria;Rhodobacterales;Rhodobacteraceae;Poseidonocella;	1040	753	616	790	689	881	603	756	635
cellular organisms;Bacteria;Proteobacteria;Alphaproteobacteria;Rhodobacterales;Rhodobacteraceae;Primorskyibacter;	987	719	671	809	617	918	715	769	713
cellular organisms;Bacteria;Proteobacteria;Alphaproteobacteria;Rhodobacterales;Rhodobacteraceae;Profundibacter;	264	143	126	186	136	225	169	158	166
cellular organisms;Bacteria;Proteobacteria;Alphaproteobacteria;Rhodobacterales;Rhodobacteraceae;Profundibacterium;	278	169	154	205	177	255	156	182	158
cellular organisms;Bacteria;Proteobacteria;Alphaproteobacteria;Rhodobacterales;Rhodobacteraceae;Pseudaestuariivita;	281	216	189	238	200	283	178	239	201
cellular organisms;Bacteria;Proteobacteria;Alphaproteobacteria;Rhodobacterales;Rhodobacteraceae;Pseudodonghicola;	265	167	191	184	161	205	146	160	170
cellular organisms;Bacteria;Proteobacteria;Alphaproteobacteria;Rhodobacterales;Rhodobacteraceae;Pseudogemmobacter;	271	183	158	201	164	214	157	172	138
cellular organisms;Bacteria;Proteobacteria;Alphaproteobacteria;Rhodobacterales;Rhodobacteraceae;Pseudohalocynthiibacter;	278	186	173	241	204	255	214	191	188
cellular organisms;Bacteria;Proteobacteria;Alphaproteobacteria;Rhodobacterales;Rhodobacteraceae;Pseudooceanicola;	4649	3194	3050	3511	3029	4126	3031	3166	2980
cellular organisms;Bacteria;Proteobacteria;Alphaproteobacteria;Rhodobacterales;Rhodobacteraceae;Pseudooctadecabacter;	145	85	82	111	86	107	81	98	76
cellular organisms;Bacteria;Proteobacteria;Alphaproteobacteria;Rhodobacterales;Rhodobacteraceae;Pseudophaeobacter;	333	224	209	242	166	261	185	205	175
cellular organisms;Bacteria;Proteobacteria;Alphaproteobacteria;Rhodobacterales;Rhodobacteraceae;Pseudopuniceibacterium;	200	136	133	146	133	170	135	130	141
cellular organisms;Bacteria;Proteobacteria;Alphaproteobacteria;Rhodobacterales;Rhodobacteraceae;Pseudorhodobacter;	1799	1040	1131	1224	1007	1313	1048	1106	1033
cellular organisms;Bacteria;Proteobacteria;Alphaproteobacteria;Rhodobacterales;Rhodobacteraceae;Pseudoroseicyclus;	856	587	505	583	526	692	533	564	507
cellular organisms;Bacteria;Proteobacteria;Alphaproteobacteria;Rhodobacterales;Rhodobacteraceae;Pseudoruegeria;	2680	1755	1661	1998	1715	2319	1565	1735	1549
cellular organisms;Bacteria;Proteobacteria;Alphaproteobacteria;Rhodobacterales;Rhodobacteraceae;Pseudovibrio;	3140	2052	1956	2414	2086	2952	2036	2198	1963
cellular organisms;Bacteria;Proteobacteria;Alphaproteobacteria;Rhodobacterales;Rhodobacteraceae;Puniceibacterium;	1185	769	732	809	711	1075	820	834	788
cellular organisms;Bacteria;Proteobacteria;Alphaproteobacteria;Rhodobacterales;Rhodobacteraceae;Rhodobaca;	151	87	97	142	120	163	113	146	126
cellular organisms;Bacteria;Proteobacteria;Alphaproteobacteria;Rhodobacterales;Rhodobacteraceae;Rhodobacter;	9844	5831	6287	4858	4127	5631	4087	4428	3918
cellular organisms;Bacteria;Proteobacteria;Alphaproteobacteria;Rhodobacterales;Rhodobacteraceae;Rhodobaculum;	353	251	228	304	269	317	235	327	260
cellular organisms;Bacteria;Proteobacteria;Alphaproteobacteria;Rhodobacterales;Rhodobacteraceae;Rhodophyticola;	518	283	335	348	306	430	297	297	268
cellular organisms;Bacteria;Proteobacteria;Alphaproteobacteria;Rhodobacterales;Rhodobacteraceae;Rhodosalinus;	638	433	428	530	440	608	467	514	464
cellular organisms;Bacteria;Proteobacteria;Alphaproteobacteria;Rhodobacterales;Rhodobacteraceae;Rhodovulum;	10815	7074	6969	9039	8161	10771	7523	7264	7278
cellular organisms;Bacteria;Proteobacteria;Alphaproteobacteria;Rhodobacterales;Rhodobacteraceae;Roseibaca;	389	237	262	316	255	339	273	273	212
cellular organisms;Bacteria;Proteobacteria;Alphaproteobacteria;Rhodobacterales;Rhodobacteraceae;Roseibacterium;	563	347	356	399	348	477	356	410	366
cellular organisms;Bacteria;Proteobacteria;Alphaproteobacteria;Rhodobacterales;Rhodobacteraceae;Roseibium;	4098	2571	2593	3167	2672	3745	2413	2850	2485
cellular organisms;Bacteria;Proteobacteria;Alphaproteobacteria;Rhodobacterales;Rhodobacteraceae;Roseicitreum;	317	198	190	253	227	302	386	234	336
cellular organisms;Bacteria;Proteobacteria;Alphaproteobacteria;Rhodobacterales;Rhodobacteraceae;Roseicyclus;	302	182	170	206	191	223	216	197	221
cellular organisms;Bacteria;Proteobacteria;Alphaproteobacteria;Rhodobacterales;Rhodobacteraceae;Roseinatronobacter;	391	290	288	372	299	479	348	347	292
cellular organisms;Bacteria;Proteobacteria;Alphaproteobacteria;Rhodobacterales;Rhodobacteraceae;Roseisalinus;	540	373	320	413	333	450	306	365	314
cellular organisms;Bacteria;Proteobacteria;Alphaproteobacteria;Rhodobacterales;Rhodobacteraceae;Roseivivax;	3176	2270	2041	2560	2154	2861	2245	2340	2084
cellular organisms;Bacteria;Proteobacteria;Alphaproteobacteria;Rhodobacterales;Rhodobacteraceae;Roseobacter;	2291	1504	1367	1722	1482	2076	1440	1650	1471
cellular organisms;Bacteria;Proteobacteria;Alphaproteobacteria;Rhodobacterales;Rhodobacteraceae;Roseovarius;	7542	4984	4682	5643	4802	6578	4858	5484	4709
cellular organisms;Bacteria;Proteobacteria;Alphaproteobacteria;Rhodobacterales;Rhodobacteraceae;Rubellimicrobium;	9776	5043	5194	3889	3392	4473	3621	3771	3287
cellular organisms;Bacteria;Proteobacteria;Alphaproteobacteria;Rhodobacterales;Rhodobacteraceae;Rubricella;	339	211	206	238	203	290	218	241	241
cellular organisms;Bacteria;Proteobacteria;Alphaproteobacteria;Rhodobacterales;Rhodobacteraceae;Rubrimonas;	872	653	589	735	608	821	631	689	646
cellular organisms;Bacteria;Proteobacteria;Alphaproteobacteria;Rhodobacterales;Rhodobacteraceae;Ruegeria;	8516	5571	5297	6383	5361	7211	5155	5921	5421
cellular organisms;Bacteria;Proteobacteria;Alphaproteobacteria;Rhodobacterales;Rhodobacteraceae;Sagittula;	625	427	411	479	382	580	415	475	423
cellular organisms;Bacteria;Proteobacteria;Alphaproteobacteria;Rhodobacterales;Rhodobacteraceae;Salinihabitans;	268	213	191	194	163	246	165	200	195
cellular organisms;Bacteria;Proteobacteria;Alphaproteobacteria;Rhodobacterales;Rhodobacteraceae;Salipiger;	3331	2211	2074	2596	2217	2947	2151	2371	2068
cellular organisms;Bacteria;Proteobacteria;Alphaproteobacteria;Rhodobacterales;Rhodobacteraceae;Sedimentitalea;	542	380	332	404	294	454	277	319	306
cellular organisms;Bacteria;Proteobacteria;Alphaproteobacteria;Rhodobacterales;Rhodobacteraceae;Sediminimonas;	217	135	123	127	120	172	99	133	130
cellular organisms;Bacteria;Proteobacteria;Alphaproteobacteria;Rhodobacterales;Rhodobacteraceae;Seohaeicola;	551	349	331	448	414	481	382	352	361
cellular organisms;Bacteria;Proteobacteria;Alphaproteobacteria;Rhodobacterales;Rhodobacteraceae;Shimia;	1316	897	820	1033	875	1190	749	1067	875
cellular organisms;Bacteria;Proteobacteria;Alphaproteobacteria;Rhodobacterales;Rhodobacteraceae;Silicimonas;	682	400	420	460	394	552	403	458	433
cellular organisms;Bacteria;Proteobacteria;Alphaproteobacteria;Rhodobacterales;Rhodobacteraceae;Sinirhodobacter;	946	686	628	736	646	897	617	621	579
cellular organisms;Bacteria;Proteobacteria;Alphaproteobacteria;Rhodobacterales;Rhodobacteraceae;Solirhodobacter;	898	657	621	729	588	784	679	623	675
cellular organisms;Bacteria;Proteobacteria;Alphaproteobacteria;Rhodobacterales;Rhodobacteraceae;Stappia;	6767	4352	4357	5448	4551	6353	4376	4713	4190
cellular organisms;Bacteria;Proteobacteria;Alphaproteobacteria;Rhodobacterales;Rhodobacteraceae;Sulfitobacter;	6414	4127	4015	4932	4167	5533	3974	4551	3911
cellular organisms;Bacteria;Proteobacteria;Alphaproteobacteria;Rhodobacterales;Rhodobacteraceae;Tabrizicola;	3874	2279	2507	1875	1617	2109	1541	1660	1518
cellular organisms;Bacteria;Proteobacteria;Alphaproteobacteria;Rhodobacterales;Rhodobacteraceae;Tateyamaria;	774	529	488	632	512	687	473	532	450
cellular organisms;Bacteria;Proteobacteria;Alphaproteobacteria;Rhodobacterales;Rhodobacteraceae;Thalassobacter;	212	131	128	174	130	160	116	141	116
cellular organisms;Bacteria;Proteobacteria;Alphaproteobacteria;Rhodobacterales;Rhodobacteraceae;Thalassobium;	248	171	146	246	188	240	165	180	153
cellular organisms;Bacteria;Proteobacteria;Alphaproteobacteria;Rhodobacterales;Rhodobacteraceae;Thalassobius;	842	526	512	607	474	664	485	514	505
cellular organisms;Bacteria;Proteobacteria;Alphaproteobacteria;Rhodobacterales;Rhodobacteraceae;Thalassococcus;	660	437	417	514	411	570	382	433	385
cellular organisms;Bacteria;Proteobacteria;Alphaproteobacteria;Rhodobacterales;Rhodobacteraceae;Thalassorhabdomicrobium;	156	106	106	152	127	153	99	127	119
cellular organisms;Bacteria;Proteobacteria;Alphaproteobacteria;Rhodobacterales;Rhodobacteraceae;Thioclava;	2635	1851	1620	2098	1753	2333	1749	1805	1712
cellular organisms;Bacteria;Proteobacteria;Alphaproteobacteria;Rhodobacterales;Rhodobacteraceae;Tranquillimonas;	889	553	554	641	511	753	612	683	612
cellular organisms;Bacteria;Proteobacteria;Alphaproteobacteria;Rhodobacterales;Rhodobacteraceae;Tritonibacter;	169	119	96	108	106	170	99	99	85
cellular organisms;Bacteria;Proteobacteria;Alphaproteobacteria;Rhodobacterales;Rhodobacteraceae;Tropicibacter;	799	502	486	564	518	650	443	562	475
cellular organisms;Bacteria;Proteobacteria;Alphaproteobacteria;Rhodobacterales;Rhodobacteraceae;Tropicimonas;	2017	1369	1278	1490	1299	1849	1317	1525	1257
cellular organisms;Bacteria;Proteobacteria;Alphaproteobacteria;Rhodobacterales;Rhodobacteraceae;Vannielia;	289	175	145	206	155	240	160	190	146
cellular organisms;Bacteria;Proteobacteria;Alphaproteobacteria;Rhodobacterales;Rhodobacteraceae;Wenxinia;	1064	656	655	733	605	824	603	652	625
cellular organisms;Bacteria;Proteobacteria;Alphaproteobacteria;Rhodobacterales;Rhodobacteraceae;Xinfangfangia;	1308	834	861	682	642	771	575	588	565
cellular organisms;Bacteria;Proteobacteria;Alphaproteobacteria;Rhodobacterales;Rhodobacteraceae;Yoonia;	1238	754	767	887	726	1056	727	829	758
cellular organisms;Bacteria;Proteobacteria;Alphaproteobacteria;Rhodobacterales;Rhodobacteraceae;Youngimonas;	183	132	103	131	113	141	100	128	100
cellular organisms;Bacteria;Proteobacteria;Alphaproteobacteria;Rhodospirillales;Acetobacteraceae;Acetobacter;	10086	7183	6714	7989	7043	9600	7711	7358	7374
cellular organisms;Bacteria;Proteobacteria;Alphaproteobacteria;Rhodospirillales;Acetobacteraceae;Acidibrevibacterium;	4469	3311	3239	3344	3674	4555	3715	2536	3384
cellular organisms;Bacteria;Proteobacteria;Alphaproteobacteria;Rhodospirillales;Acetobacteraceae;Acidicaldus;	1	2	0	0	0	2	3	0	2
cellular organisms;Bacteria;Proteobacteria;Alphaproteobacteria;Rhodospirillales;Acetobacteraceae;Acidiphilium;	7957	5869	5866	5974	6338	8004	6170	4839	5751
cellular organisms;Bacteria;Proteobacteria;Alphaproteobacteria;Rhodospirillales;Acetobacteraceae;Acidisoma;	5082	3604	3537	3777	3976	4930	3934	2941	3540
cellular organisms;Bacteria;Proteobacteria;Alphaproteobacteria;Rhodospirillales;Acetobacteraceae;Acidisphaera;	28743	20033	21010	19949	21274	29380	20743	15740	18873
cellular organisms;Bacteria;Proteobacteria;Alphaproteobacteria;Rhodospirillales;Acetobacteraceae;Acidocella;	7085	5189	4986	5692	5500	7138	5886	4644	5701
cellular organisms;Bacteria;Proteobacteria;Alphaproteobacteria;Rhodospirillales;Acetobacteraceae;Acidomonas;	635	486	437	531	485	648	480	465	485
cellular organisms;Bacteria;Proteobacteria;Alphaproteobacteria;Rhodospirillales;Acetobacteraceae;Ameyamaea;	628	436	437	496	429	512	435	354	384
cellular organisms;Bacteria;Proteobacteria;Alphaproteobacteria;Rhodospirillales;Acetobacteraceae;Asaia;	1282	930	867	954	862	1214	975	872	938
cellular organisms;Bacteria;Proteobacteria;Alphaproteobacteria;Rhodospirillales;Acetobacteraceae;Belnapia;	15677	8999	10233	10400	9963	13420	11334	9613	9576
cellular organisms;Bacteria;Proteobacteria;Alphaproteobacteria;Rhodospirillales;Acetobacteraceae;Bombella;	355	253	256	292	244	353	254	246	242
cellular organisms;Bacteria;Proteobacteria;Alphaproteobacteria;Rhodospirillales;Acetobacteraceae;Caldovatus;	4166	2909	2866	3467	3248	4267	3414	2973	3127
cellular organisms;Bacteria;Proteobacteria;Alphaproteobacteria;Rhodospirillales;Acetobacteraceae;Commensalibacter;	656	491	499	595	482	688	537	536	505
cellular organisms;Bacteria;Proteobacteria;Alphaproteobacteria;Rhodospirillales;Acetobacteraceae;Craurococcus;	1011	662	713	762	706	959	697	651	661
cellular organisms;Bacteria;Proteobacteria;Alphaproteobacteria;Rhodospirillales;Acetobacteraceae;Crenalkalicoccus;	3342	2258	2338	2837	2658	3558	3080	2637	2634
cellular organisms;Bacteria;Proteobacteria;Alphaproteobacteria;Rhodospirillales;Acetobacteraceae;Dankookia;	6687	3988	4717	4999	4382	5871	5240	4435	4363
cellular organisms;Bacteria;Proteobacteria;Alphaproteobacteria;Rhodospirillales;Acetobacteraceae;Endobacter;	1200	854	803	978	877	1158	1041	865	899
cellular organisms;Bacteria;Proteobacteria;Alphaproteobacteria;Rhodospirillales;Acetobacteraceae;Entomobacter;	317	246	212	295	257	339	280	257	297
cellular organisms;Bacteria;Proteobacteria;Alphaproteobacteria;Rhodospirillales;Acetobacteraceae;Gluconacetobacter;	4714	3482	3213	3722	3374	4461	3435	2976	3421
cellular organisms;Bacteria;Proteobacteria;Alphaproteobacteria;Rhodospirillales;Acetobacteraceae;Gluconobacter;	3175	2201	2075	2413	2154	2892	2167	2177	2148
cellular organisms;Bacteria;Proteobacteria;Alphaproteobacteria;Rhodospirillales;Acetobacteraceae;Granulibacter;	1788	1368	1271	1399	1320	1843	1668	1236	1477
cellular organisms;Bacteria;Proteobacteria;Alphaproteobacteria;Rhodospirillales;Acetobacteraceae;Humitalea;	1911	1356	1325	1554	1465	1911	1462	1386	1362
cellular organisms;Bacteria;Proteobacteria;Alphaproteobacteria;Rhodospirillales;Acetobacteraceae;Komagataeibacter;	4249	2962	2785	3061	2802	3683	2996	2824	2748
cellular organisms;Bacteria;Proteobacteria;Alphaproteobacteria;Rhodospirillales;Acetobacteraceae;Kozakia;	504	355	354	328	329	439	353	333	358
cellular organisms;Bacteria;Proteobacteria;Alphaproteobacteria;Rhodospirillales;Acetobacteraceae;Lichenicoccus;	2179	1630	1507	1653	1624	2059	1654	1356	1510
cellular organisms;Bacteria;Proteobacteria;Alphaproteobacteria;Rhodospirillales;Acetobacteraceae;Lichenicola;	2411	1650	1644	1831	1766	2371	1872	1480	1765
cellular organisms;Bacteria;Proteobacteria;Alphaproteobacteria;Rhodospirillales;Acetobacteraceae;Neoasaia;	472	370	358	445	368	445	443	321	386
cellular organisms;Bacteria;Proteobacteria;Alphaproteobacteria;Rhodospirillales;Acetobacteraceae;Neokomagataea;	445	298	270	358	301	415	293	302	290
cellular organisms;Bacteria;Proteobacteria;Alphaproteobacteria;Rhodospirillales;Acetobacteraceae;Nguyenibacter;	878	600	658	596	689	1104	573	473	532
cellular organisms;Bacteria;Proteobacteria;Alphaproteobacteria;Rhodospirillales;Acetobacteraceae;Oecophyllibacter;	314	204	183	223	193	329	243	208	202
cellular organisms;Bacteria;Proteobacteria;Alphaproteobacteria;Rhodospirillales;Acetobacteraceae;Oleomonas;	2203	1543	1467	2077	1686	2349	1713	1838	1674
cellular organisms;Bacteria;Proteobacteria;Alphaproteobacteria;Rhodospirillales;Acetobacteraceae;Paracraurococcus;	8009	4742	5440	6323	5206	7263	6571	5442	5120
cellular organisms;Bacteria;Proteobacteria;Alphaproteobacteria;Rhodospirillales;Acetobacteraceae;Parasaccharibacter;	56	28	33	39	42	52	37	37	44
cellular organisms;Bacteria;Proteobacteria;Alphaproteobacteria;Rhodospirillales;Acetobacteraceae;Rhodopila;	15787	10037	13542	10386	12528	18299	13275	10785	11822
cellular organisms;Bacteria;Proteobacteria;Alphaproteobacteria;Rhodospirillales;Acetobacteraceae;Rhodovarius;	2409	1701	1668	1975	1768	2295	2014	1727	1824
cellular organisms;Bacteria;Proteobacteria;Alphaproteobacteria;Rhodospirillales;Acetobacteraceae;Rhodovastum;	6711	4482	4669	4796	5174	6893	5441	4043	4857
cellular organisms;Bacteria;Proteobacteria;Alphaproteobacteria;Rhodospirillales;Acetobacteraceae;Roseicella;	5875	3497	3916	4429	3975	5256	4773	3917	3854
cellular organisms;Bacteria;Proteobacteria;Alphaproteobacteria;Rhodospirillales;Acetobacteraceae;Roseococcus;	3442	2307	2328	2597	2481	3274	2561	2430	2334
cellular organisms;Bacteria;Proteobacteria;Alphaproteobacteria;Rhodospirillales;Acetobacteraceae;Roseomonas;	56868	37961	38037	43884	40346	54334	43248	41091	39546
cellular organisms;Bacteria;Proteobacteria;Alphaproteobacteria;Rhodospirillales;Acetobacteraceae;Rubritepida;	1342	984	939	1159	1110	1355	1055	1027	977
cellular organisms;Bacteria;Proteobacteria;Alphaproteobacteria;Rhodospirillales;Acetobacteraceae;Saccharibacter;	437	306	338	408	340	469	439	376	401
cellular organisms;Bacteria;Proteobacteria;Alphaproteobacteria;Rhodospirillales;Acetobacteraceae;Siccirubricoccus;	11331	5662	6467	6947	6301	7847	7573	6725	6346
cellular organisms;Bacteria;Proteobacteria;Alphaproteobacteria;Rhodospirillales;Acetobacteraceae;Stella;	11534	8636	7945	11595	10187	14627	12443	10299	10536
cellular organisms;Bacteria;Proteobacteria;Alphaproteobacteria;Rhodospirillales;Acetobacteraceae;Swaminathania;	313	198	176	244	213	256	215	249	220
cellular organisms;Bacteria;Proteobacteria;Alphaproteobacteria;Rhodospirillales;Acetobacteraceae;Swingsia;	374	296	268	358	279	393	365	410	364
cellular organisms;Bacteria;Proteobacteria;Alphaproteobacteria;Rhodospirillales;Acetobacteraceae;Tanticharoenia;	652	450	461	543	487	649	526	442	494
cellular organisms;Bacteria;Proteobacteria;Alphaproteobacteria;Rhodospirillales;Acetobacteraceae;Zavarzinia;	2993	2063	2040	2893	2336	3495	2755	2794	2619
cellular organisms;Bacteria;Proteobacteria;Alphaproteobacteria;Rhodospirillales;Elioraeaceae;Elioraea;	8017	5838	5571	7167	6570	8971	7734	6596	7155
cellular organisms;Bacteria;Proteobacteria;Alphaproteobacteria;Rhodospirillales;Geminicoccaceae;Arboricoccus;	1480	1096	1083	1352	1213	1631	1450	1339	1337
cellular organisms;Bacteria;Proteobacteria;Alphaproteobacteria;Rhodospirillales;Geminicoccaceae;Geminicoccus;	6387	4169	4150	5126	4427	6164	4705	4739	4387
cellular organisms;Bacteria;Proteobacteria;Alphaproteobacteria;Rhodospirillales;Rhodospirillaceae;Aestuariispira;	1170	881	877	1269	971	1547	1306	1187	1230
cellular organisms;Bacteria;Proteobacteria;Alphaproteobacteria;Rhodospirillales;Rhodospirillaceae;Aliidongia;	7927	6500	5906	7608	7236	9615	8702	6330	7223
cellular organisms;Bacteria;Proteobacteria;Alphaproteobacteria;Rhodospirillales;Rhodospirillaceae;Azospirillum;	49169	34895	32684	42596	36547	52182	43034	38966	39083
cellular organisms;Bacteria;Proteobacteria;Alphaproteobacteria;Rhodospirillales;Rhodospirillaceae;Caenispirillum;	3876	2939	2605	3807	3010	4506	4004	3762	3643
cellular organisms;Bacteria;Proteobacteria;Alphaproteobacteria;Rhodospirillales;Rhodospirillaceae;Candidatus Endolissoclinum;	3069	2354	2211	2997	2471	3542	2753	2622	2636
cellular organisms;Bacteria;Proteobacteria;Alphaproteobacteria;Rhodospirillales;Rhodospirillaceae;Defluviicoccus;	7193	5174	4782	6386	5499	8045	6962	6071	6203
cellular organisms;Bacteria;Proteobacteria;Alphaproteobacteria;Rhodospirillales;Rhodospirillaceae;Denitrobaculum;	2186	1522	1428	2246	1752	2710	2437	2094	2214
cellular organisms;Bacteria;Proteobacteria;Alphaproteobacteria;Rhodospirillales;Rhodospirillaceae;Dongia;	140411	107813	64492	164777	109709	172438	85860	138087	84224
cellular organisms;Bacteria;Proteobacteria;Alphaproteobacteria;Rhodospirillales;Rhodospirillaceae;Elstera;	2661	1881	1802	2621	2075	3227	2601	2257	2273
cellular organisms;Bacteria;Proteobacteria;Alphaproteobacteria;Rhodospirillales;Rhodospirillaceae;Ferrovibrio;	3791	2667	2588	4118	3120	5096	4481	3770	3688
cellular organisms;Bacteria;Proteobacteria;Alphaproteobacteria;Rhodospirillales;Rhodospirillaceae;Ferruginivarius;	2107	1642	1510	2242	1810	2705	2379	2005	2173
cellular organisms;Bacteria;Proteobacteria;Alphaproteobacteria;Rhodospirillales;Rhodospirillaceae;Fodinicurvata;	1886	1418	1290	2037	1699	2545	2096	1976	1917
cellular organisms;Bacteria;Proteobacteria;Alphaproteobacteria;Rhodospirillales;Rhodospirillaceae;Haematospirillum;	901	662	538	834	665	1004	873	728	758
cellular organisms;Bacteria;Proteobacteria;Alphaproteobacteria;Rhodospirillales;Rhodospirillaceae;Hwanghaeella;	1602	1188	1127	1642	1305	1961	1829	1560	1574
cellular organisms;Bacteria;Proteobacteria;Alphaproteobacteria;Rhodospirillales;Rhodospirillaceae;Hypericibacter;	11021	8244	7126	12054	9472	14360	11044	11182	9853
cellular organisms;Bacteria;Proteobacteria;Alphaproteobacteria;Rhodospirillales;Rhodospirillaceae;Indioceanicola;	2561	1969	1765	2417	1911	2914	2593	2191	2299
cellular organisms;Bacteria;Proteobacteria;Alphaproteobacteria;Rhodospirillales;Rhodospirillaceae;Inquilinus;	9284	6397	5912	7533	6228	9166	7226	6988	6518
cellular organisms;Bacteria;Proteobacteria;Alphaproteobacteria;Rhodospirillales;Rhodospirillaceae;Insolitispirillum;	1145	896	738	1152	865	1300	1101	1038	990
cellular organisms;Bacteria;Proteobacteria;Alphaproteobacteria;Rhodospirillales;Rhodospirillaceae;Limibacillus;	1564	1238	1064	1718	1380	1997	2157	1630	1845
cellular organisms;Bacteria;Proteobacteria;Alphaproteobacteria;Rhodospirillales;Rhodospirillaceae;Limimonas;	1066	807	753	1064	886	1231	1193	998	1102
cellular organisms;Bacteria;Proteobacteria;Alphaproteobacteria;Rhodospirillales;Rhodospirillaceae;Magnetospira;	1391	1063	999	1415	1145	1804	1505	1327	1399
cellular organisms;Bacteria;Proteobacteria;Alphaproteobacteria;Rhodospirillales;Rhodospirillaceae;Magnetospirillum;	19640	15024	13704	19433	15736	23323	20873	18223	18471
cellular organisms;Bacteria;Proteobacteria;Alphaproteobacteria;Rhodospirillales;Rhodospirillaceae;Magnetovibrio;	879	697	614	856	679	1089	1004	848	868
cellular organisms;Bacteria;Proteobacteria;Alphaproteobacteria;Rhodospirillales;Rhodospirillaceae;Nisaea;	3161	2280	2210	3204	2678	3850	3206	2852	2851
cellular organisms;Bacteria;Proteobacteria;Alphaproteobacteria;Rhodospirillales;Rhodospirillaceae;Nitrospirillum;	7009	4955	4497	5606	4711	6829	5540	4788	5095
cellular organisms;Bacteria;Proteobacteria;Alphaproteobacteria;Rhodospirillales;Rhodospirillaceae;Niveispirillum;	3370	2302	2032	2636	2196	3397	2514	2476	2388
cellular organisms;Bacteria;Proteobacteria;Alphaproteobacteria;Rhodospirillales;Rhodospirillaceae;Novispirillum;	1555	1215	1168	1671	1281	1997	1662	1591	1504
cellular organisms;Bacteria;Proteobacteria;Alphaproteobacteria;Rhodospirillales;Rhodospirillaceae;Oceanibaculum;	5626	4187	3802	6260	5066	7746	6650	5634	5588
cellular organisms;Bacteria;Proteobacteria;Alphaproteobacteria;Rhodospirillales;Rhodospirillaceae;Oleisolibacter;	1844	1393	1243	1783	1446	2167	1731	1691	1599
cellular organisms;Bacteria;Proteobacteria;Alphaproteobacteria;Rhodospirillales;Rhodospirillaceae;Pararhodospirillum;	4092	2805	2755	3638	2976	4134	3398	3467	3196
cellular organisms;Bacteria;Proteobacteria;Alphaproteobacteria;Rhodospirillales;Rhodospirillaceae;Pelagibius;	4990	3674	3624	5269	4332	6290	5209	4812	4623
cellular organisms;Bacteria;Proteobacteria;Alphaproteobacteria;Rhodospirillales;Rhodospirillaceae;Phaeospirillum;	0	0	0	0	0	0	0	1	0
cellular organisms;Bacteria;Proteobacteria;Alphaproteobacteria;Rhodospirillales;Rhodospirillaceae;Phaeovibrio;	508	400	336	486	397	587	430	435	448
cellular organisms;Bacteria;Proteobacteria;Alphaproteobacteria;Rhodospirillales;Rhodospirillaceae;Rhodospira;	1002	685	683	899	792	1185	1008	892	853
cellular organisms;Bacteria;Proteobacteria;Alphaproteobacteria;Rhodospirillales;Rhodospirillaceae;Rhodospirillum;	3815	2770	2659	3682	3035	4621	3996	3581	3381
cellular organisms;Bacteria;Proteobacteria;Alphaproteobacteria;Rhodospirillales;Rhodospirillaceae;Rhodovibrio;	2524	1928	1813	2402	2027	2987	2575	2167	2254
cellular organisms;Bacteria;Proteobacteria;Alphaproteobacteria;Rhodospirillales;Rhodospirillaceae;Roseospira;	4215	3188	2998	4017	3199	4844	4426	3863	3937
cellular organisms;Bacteria;Proteobacteria;Alphaproteobacteria;Rhodospirillales;Rhodospirillaceae;Roseospirillum;	1237	989	845	1307	1065	1489	1462	1176	1212
cellular organisms;Bacteria;Proteobacteria;Alphaproteobacteria;Rhodospirillales;Rhodospirillaceae;Skermanella;	15367	10372	10592	13175	11875	17265	13765	12237	12399
cellular organisms;Bacteria;Proteobacteria;Alphaproteobacteria;Rhodospirillales;Rhodospirillaceae;Telmatospirillum;	5430	4284	3848	5691	4566	7116	6672	5262	5778
cellular organisms;Bacteria;Proteobacteria;Alphaproteobacteria;Rhodospirillales;Rhodospirillaceae;Thalassobaculum;	4988	3713	3606	4904	4170	5851	4808	4482	4335
cellular organisms;Bacteria;Proteobacteria;Alphaproteobacteria;Rhodospirillales;Rhodospirillaceae;Thalassospira;	7028	4821	4500	6472	4994	7504	6201	5997	5703
cellular organisms;Bacteria;Proteobacteria;Alphaproteobacteria;Rhodospirillales;Rhodospirillaceae;Tistlia;	4675	3707	3358	4781	3994	5997	4896	4436	4468
cellular organisms;Bacteria;Proteobacteria;Alphaproteobacteria;Rhodospirillales;Rhodospirillaceae;Tistrella;	3976	2758	2588	3605	2962	4438	3764	3381	3494
cellular organisms;Bacteria;Proteobacteria;Alphaproteobacteria;Rhodospirillales;Rhodospirillaceae;Varunaivibrio;	1117	892	704	1154	936	1497	1436	1132	1235
cellular organisms;Bacteria;Proteobacteria;Alphaproteobacteria;Rhodospirillales;Rhodospirillales incertae sedis;Enhydrobacter;	53186	27858	38497	29112	22324	37057	38872	25146	33388
cellular organisms;Bacteria;Proteobacteria;Alphaproteobacteria;Rhodospirillales;Rhodospirillales incertae sedis;Reyranella;	37973	25641	22267	28048	21514	32857	30248	23430	26641
cellular organisms;Bacteria;Proteobacteria;Alphaproteobacteria;Rhodospirillales;Terasakiellaceae;Terasakiella;	3254	2385	2174	3337	2533	3981	3215	3263	3096
cellular organisms;Bacteria;Proteobacteria;Alphaproteobacteria;Rhodothalassiales;Rhodothalassiaceae;Rhodothalassium;	1104	780	670	1035	788	1141	992	1028	893
cellular organisms;Bacteria;Proteobacteria;Alphaproteobacteria;Rickettsiales;Anaplasmataceae;Anaplasma;	386	250	288	321	266	356	352	339	255
cellular organisms;Bacteria;Proteobacteria;Alphaproteobacteria;Rickettsiales;Anaplasmataceae;Candidatus Cryptoplasma;	1	0	0	0	0	0	0	0	0
cellular organisms;Bacteria;Proteobacteria;Alphaproteobacteria;Rickettsiales;Anaplasmataceae;Candidatus Neoehrlichia;	45	34	41	32	19	40	29	24	30
cellular organisms;Bacteria;Proteobacteria;Alphaproteobacteria;Rickettsiales;Anaplasmataceae;Candidatus Xenolissoclinum;	34	28	28	20	24	26	18	24	22
cellular organisms;Bacteria;Proteobacteria;Alphaproteobacteria;Rickettsiales;Anaplasmataceae;Ehrlichia;	184	110	150	134	106	153	119	131	106
cellular organisms;Bacteria;Proteobacteria;Alphaproteobacteria;Rickettsiales;Anaplasmataceae;Neorickettsia;	173	141	128	146	115	140	93	117	98
cellular organisms;Bacteria;Proteobacteria;Alphaproteobacteria;Rickettsiales;Anaplasmataceae;Wolbachieae;Wolbachia;	979	793	636	804	670	868	708	801	720
cellular organisms;Bacteria;Proteobacteria;Alphaproteobacteria;Rickettsiales;Candidatus Deianiraeaceae;Candidatus Deianiraea;	56	55	59	60	50	68	44	66	49
cellular organisms;Bacteria;Proteobacteria;Alphaproteobacteria;Rickettsiales;Candidatus Midichloriaceae;Candidatus Aquarickettsia;	16	12	22	13	10	18	9	13	19
cellular organisms;Bacteria;Proteobacteria;Alphaproteobacteria;Rickettsiales;Candidatus Midichloriaceae;Candidatus Fokinia;	31	30	29	29	24	29	22	26	18
cellular organisms;Bacteria;Proteobacteria;Alphaproteobacteria;Rickettsiales;Candidatus Midichloriaceae;Candidatus Jidaibacter;	128	93	90	89	60	102	62	85	76
cellular organisms;Bacteria;Proteobacteria;Alphaproteobacteria;Rickettsiales;Candidatus Midichloriaceae;Candidatus Midichloria;	133	97	80	71	59	93	64	104	79
cellular organisms;Bacteria;Proteobacteria;Alphaproteobacteria;Rickettsiales;Rickettsiaceae;Candidatus Megaira;	0	0	1	1	1	0	1	1	0
cellular organisms;Bacteria;Proteobacteria;Alphaproteobacteria;Rickettsiales;Rickettsiaceae;Candidatus Phycorickettsia;	110	67	62	80	70	68	58	69	62
cellular organisms;Bacteria;Proteobacteria;Alphaproteobacteria;Rickettsiales;Rickettsiaceae;Candidatus Sarmatiella;	42	51	35	38	35	29	42	35	32
cellular organisms;Bacteria;Proteobacteria;Alphaproteobacteria;Rickettsiales;Rickettsiaceae;Rickettsieae;Candidatus Sneabacter;	29	23	16	14	16	19	15	28	7
cellular organisms;Bacteria;Proteobacteria;Alphaproteobacteria;Rickettsiales;Rickettsiaceae;Rickettsieae;Occidentia;	62	50	71	46	65	59	47	56	53
cellular organisms;Bacteria;Proteobacteria;Alphaproteobacteria;Rickettsiales;Rickettsiaceae;Rickettsieae;Orientia;	135	103	89	122	81	106	94	101	99
cellular organisms;Bacteria;Proteobacteria;Alphaproteobacteria;Rickettsiales;Rickettsiaceae;Rickettsieae;Rickettsia;	1232	843	746	990	708	1090	778	1007	803
cellular organisms;Bacteria;Proteobacteria;Alphaproteobacteria;Rickettsiales;Rickettsiales genera incertae sedis;Candidatus Arcanobacter;	105	70	80	93	55	90	75	85	75
cellular organisms;Bacteria;Proteobacteria;Alphaproteobacteria;Rickettsiales;Rickettsiales genera incertae sedis;Candidatus Hepatobacter;	5	4	7	3	2	1	3	1	2
cellular organisms;Bacteria;Proteobacteria;Alphaproteobacteria;Sneathiellales;Sneathiellaceae;Oceanibacterium;	2535	1822	1663	2752	2173	3145	2577	2538	2312
cellular organisms;Bacteria;Proteobacteria;Alphaproteobacteria;Sneathiellales;Sneathiellaceae;Sneathiella;	5082	3718	3413	5280	4099	6019	4842	4868	4480
cellular organisms;Bacteria;Proteobacteria;Alphaproteobacteria;Sphingomonadales;Erythrobacteraceae;Alteraurantiacibacter;	7893	3672	4059	6470	3612	7438	4042	6151	3648
cellular organisms;Bacteria;Proteobacteria;Alphaproteobacteria;Sphingomonadales;Erythrobacteraceae;Altererythrobacter;	149705	77086	95321	199989	111928	245756	103773	243455	103050
cellular organisms;Bacteria;Proteobacteria;Alphaproteobacteria;Sphingomonadales;Erythrobacteraceae;Altericroceibacterium;	7940	3860	4166	6727	4028	8055	4410	6532	3915
cellular organisms;Bacteria;Proteobacteria;Alphaproteobacteria;Sphingomonadales;Erythrobacteraceae;Alteripontixanthobacter;	1769	665	710	687	456	793	424	696	414
cellular organisms;Bacteria;Proteobacteria;Alphaproteobacteria;Sphingomonadales;Erythrobacteraceae;Alteriqipengyuania;	2947	1079	1201	1151	741	1364	657	1208	702
cellular organisms;Bacteria;Proteobacteria;Alphaproteobacteria;Sphingomonadales;Erythrobacteraceae;Aurantiacibacter;	17254	7802	8299	11713	7244	13557	6974	11489	6957
cellular organisms;Bacteria;Proteobacteria;Alphaproteobacteria;Sphingomonadales;Erythrobacteraceae;Croceibacterium;	4653	1974	2164	2838	1665	3210	1654	2623	1617
cellular organisms;Bacteria;Proteobacteria;Alphaproteobacteria;Sphingomonadales;Erythrobacteraceae;Croceicoccus;	16225	6274	6523	6932	4564	7805	4311	6377	4166
cellular organisms;Bacteria;Proteobacteria;Alphaproteobacteria;Sphingomonadales;Erythrobacteraceae;Erythrobacter/Porphyrobacter group;Erythrobacter;	54600	20614	25387	19939	13032	23200	12164	19263	11565
cellular organisms;Bacteria;Proteobacteria;Alphaproteobacteria;Sphingomonadales;Erythrobacteraceae;Erythrobacter/Porphyrobacter group;Porphyrobacter;	9739	3935	6949	2911	2154	3342	1901	2785	1764
cellular organisms;Bacteria;Proteobacteria;Alphaproteobacteria;Sphingomonadales;Erythrobacteraceae;Parapontixanthobacter;	1557	599	673	730	438	781	417	614	401
cellular organisms;Bacteria;Proteobacteria;Alphaproteobacteria;Sphingomonadales;Erythrobacteraceae;Paraurantiacibacter;	1812	816	969	1341	760	1592	767	1424	742
cellular organisms;Bacteria;Proteobacteria;Alphaproteobacteria;Sphingomonadales;Erythrobacteraceae;Parerythrobacter;	3266	1202	1222	1265	850	1464	796	1200	820
cellular organisms;Bacteria;Proteobacteria;Alphaproteobacteria;Sphingomonadales;Erythrobacteraceae;Pelagerythrobacter;	6547	2679	3078	3343	2061	3697	1915	3014	1875
cellular organisms;Bacteria;Proteobacteria;Alphaproteobacteria;Sphingomonadales;Erythrobacteraceae;Pseudopontixanthobacter;	1421	539	525	605	389	672	336	543	334
cellular organisms;Bacteria;Proteobacteria;Alphaproteobacteria;Sphingomonadales;Erythrobacteraceae;Qipengyuania;	53229	15805	16881	7699	4781	8828	4632	7149	4412
cellular organisms;Bacteria;Proteobacteria;Alphaproteobacteria;Sphingomonadales;Erythrobacteraceae;Tsuneonella;	42909	16450	17741	10387	6721	12533	5677	9564	5503
cellular organisms;Bacteria;Proteobacteria;Alphaproteobacteria;Sphingomonadales;Sphingomonadaceae;Aestuariisphingobium;	377	131	147	191	144	203	123	193	108
cellular organisms;Bacteria;Proteobacteria;Alphaproteobacteria;Sphingomonadales;Sphingomonadaceae;Blastomonas;	7989	2979	2997	2464	1913	2921	1566	2324	1570
cellular organisms;Bacteria;Proteobacteria;Alphaproteobacteria;Sphingomonadales;Sphingomonadaceae;Chakrabartia;	368	162	181	175	130	239	153	192	149
cellular organisms;Bacteria;Proteobacteria;Alphaproteobacteria;Sphingomonadales;Sphingomonadaceae;Citromicrobium;	4086	1550	1659	1494	973	1710	973	1367	899
cellular organisms;Bacteria;Proteobacteria;Alphaproteobacteria;Sphingomonadales;Sphingomonadaceae;Hankyongella;	169	120	120	137	109	145	119	105	112
cellular organisms;Bacteria;Proteobacteria;Alphaproteobacteria;Sphingomonadales;Sphingomonadaceae;Hephaestia;	2935	1425	1390	1957	1328	2286	1308	1588	1146
cellular organisms;Bacteria;Proteobacteria;Alphaproteobacteria;Sphingomonadales;Sphingomonadaceae;Novosphingobium;	393359	135153	139291	100073	71623	117802	58003	83960	55715
cellular organisms;Bacteria;Proteobacteria;Alphaproteobacteria;Sphingomonadales;Sphingomonadaceae;Novosphingopyxis;	3579	1469	1508	2017	1461	2196	1281	1865	1346
cellular organisms;Bacteria;Proteobacteria;Alphaproteobacteria;Sphingomonadales;Sphingomonadaceae;Pacificimonas;	2512	1373	1375	1996	1443	2311	1494	1869	1538
cellular organisms;Bacteria;Proteobacteria;Alphaproteobacteria;Sphingomonadales;Sphingomonadaceae;Parasphingopyxis;	6937	3358	3409	5439	3647	5896	3437	4651	3401
cellular organisms;Bacteria;Proteobacteria;Alphaproteobacteria;Sphingomonadales;Sphingomonadaceae;Parasphingorhabdus;	1550	664	743	874	631	1012	531	801	516
cellular organisms;Bacteria;Proteobacteria;Alphaproteobacteria;Sphingomonadales;Sphingomonadaceae;Polymorphobacter;	7012	3421	3220	4011	2981	4578	2893	3650	2860
cellular organisms;Bacteria;Proteobacteria;Alphaproteobacteria;Sphingomonadales;Sphingomonadaceae;Rhizorhabdus;	5434	2548	2604	2757	2067	3324	1790	2431	1885
cellular organisms;Bacteria;Proteobacteria;Alphaproteobacteria;Sphingomonadales;Sphingomonadaceae;Rhizorhapis;	2910	1245	1255	1368	946	1500	895	1216	900
cellular organisms;Bacteria;Proteobacteria;Alphaproteobacteria;Sphingomonadales;Sphingomonadaceae;Sandaracinobacter;	5111	2664	2605	3462	2588	3954	2530	3307	2558
cellular organisms;Bacteria;Proteobacteria;Alphaproteobacteria;Sphingomonadales;Sphingomonadaceae;Sandarakinorhabdus;	5266	2742	2585	3318	2283	3721	2509	3017	2512
cellular organisms;Bacteria;Proteobacteria;Alphaproteobacteria;Sphingomonadales;Sphingomonadaceae;Sphingobium;	75978	36153	35610	42536	30486	50109	28981	36057	28274
cellular organisms;Bacteria;Proteobacteria;Alphaproteobacteria;Sphingomonadales;Sphingomonadaceae;Sphingomicrobium;	5285	2405	2232	5276	3341	5566	2762	4709	2854
cellular organisms;Bacteria;Proteobacteria;Alphaproteobacteria;Sphingomonadales;Sphingomonadaceae;Sphingomonas;	1721178	757464	749057	1281354	879158	1454430	732917	1069369	696604
cellular organisms;Bacteria;Proteobacteria;Alphaproteobacteria;Sphingomonadales;Sphingomonadaceae;Sphingopyxis;	50999	21246	21648	24716	17638	28100	15876	21435	15928
cellular organisms;Bacteria;Proteobacteria;Alphaproteobacteria;Sphingomonadales;Sphingomonadaceae;Sphingorhabdus;	14527	5841	5850	6894	4743	7696	4143	6159	4271
cellular organisms;Bacteria;Proteobacteria;Alphaproteobacteria;Sphingomonadales;Sphingomonadaceae;Sphingosinicella;	51382	26189	29101	39252	25522	40420	22838	30788	27920
cellular organisms;Bacteria;Proteobacteria;Alphaproteobacteria;Sphingomonadales;Sphingomonadaceae;Sphingosinithalassobacter;	6032	2683	2821	3874	2695	4382	2405	3309	2357
cellular organisms;Bacteria;Proteobacteria;Alphaproteobacteria;Sphingomonadales;Sphingomonadaceae;Stakelama;	4496	2332	2220	3373	2348	3660	2111	2670	2022
cellular organisms;Bacteria;Proteobacteria;Alphaproteobacteria;Sphingomonadales;Sphingomonadaceae;Tardibacter;	2379	1236	1357	1656	1142	1810	934	1290	974
cellular organisms;Bacteria;Proteobacteria;Alphaproteobacteria;Sphingomonadales;Sphingomonadaceae;Zymomonas;	1889	938	970	1353	887	1461	949	1216	1004
cellular organisms;Bacteria;Proteobacteria;Betaproteobacteria;Betaproteobacteria incertae sedis;Candidatus Accumulibacter;	10191	7283	6799	9108	7401	10511	8280	9490	8200
cellular organisms;Bacteria;Proteobacteria;Betaproteobacteria;Betaproteobacteria incertae sedis;Candidatus Kinetoplastibacterium;	224	183	164	213	164	204	170	191	200
cellular organisms;Bacteria;Proteobacteria;Betaproteobacteria;Betaproteobacteria incertae sedis;Candidatus Nasuia;	6	6	4	6	5	4	2	4	4
cellular organisms;Bacteria;Proteobacteria;Betaproteobacteria;Betaproteobacteria incertae sedis;Candidatus Profftella;	43	38	29	33	44	42	37	43	45
cellular organisms;Bacteria;Proteobacteria;Betaproteobacteria;Betaproteobacteria incertae sedis;Candidatus Tremblaya;	35	20	12	15	11	31	25	27	18
cellular organisms;Bacteria;Proteobacteria;Betaproteobacteria;Betaproteobacteria incertae sedis;Candidatus Vidania;	3	4	1	0	0	0	0	0	3
cellular organisms;Bacteria;Proteobacteria;Betaproteobacteria;Betaproteobacteria incertae sedis;Casimicrobiaceae;Casimicrobium;	1578	1127	1049	1501	1235	1804	1351	1547	1291
cellular organisms;Bacteria;Proteobacteria;Betaproteobacteria;Betaproteobacteria incertae sedis;Chitinivorax;	1657	1203	1194	1632	1318	1862	1454	1708	1479
cellular organisms;Bacteria;Proteobacteria;Betaproteobacteria;Burkholderiales;Alcaligenaceae;Achromobacter;	16190	11242	10196	12833	10761	14806	11007	12221	10828
cellular organisms;Bacteria;Proteobacteria;Betaproteobacteria;Burkholderiales;Alcaligenaceae;Advenella;	2385	1751	1645	2149	1778	2437	1782	1989	1734
cellular organisms;Bacteria;Proteobacteria;Betaproteobacteria;Burkholderiales;Alcaligenaceae;Alcaligenes;	1009	741	644	842	710	975	696	865	705
cellular organisms;Bacteria;Proteobacteria;Betaproteobacteria;Burkholderiales;Alcaligenaceae;Algicoccus;	622	447	430	526	491	630	454	489	448
cellular organisms;Bacteria;Proteobacteria;Betaproteobacteria;Burkholderiales;Alcaligenaceae;Azohydromonas;	10725	6665	6476	6644	5406	7353	5072	6915	5165
cellular organisms;Bacteria;Proteobacteria;Betaproteobacteria;Burkholderiales;Alcaligenaceae;Basilea;	143	115	88	132	96	145	119	142	118
cellular organisms;Bacteria;Proteobacteria;Betaproteobacteria;Burkholderiales;Alcaligenaceae;Bordetella;	23409	16458	15239	19487	16590	22379	16804	18587	16777
cellular organisms;Bacteria;Proteobacteria;Betaproteobacteria;Burkholderiales;Alcaligenaceae;Brackiella;	159	129	113	138	119	152	108	136	132
cellular organisms;Bacteria;Proteobacteria;Betaproteobacteria;Burkholderiales;Alcaligenaceae;Candidimonas;	4504	3135	3022	3914	3423	4681	3629	3815	3443
cellular organisms;Bacteria;Proteobacteria;Betaproteobacteria;Burkholderiales;Alcaligenaceae;Castellaniella;	1859	1386	1238	1597	1360	1854	1421	1535	1445
cellular organisms;Bacteria;Proteobacteria;Betaproteobacteria;Burkholderiales;Alcaligenaceae;Corticimicrobacter;	75	47	50	52	44	74	39	52	47
cellular organisms;Bacteria;Proteobacteria;Betaproteobacteria;Burkholderiales;Alcaligenaceae;Derxia;	2473	1722	1514	2023	1692	2355	1729	2075	1686
cellular organisms;Bacteria;Proteobacteria;Betaproteobacteria;Burkholderiales;Alcaligenaceae;Eoetvoesia;	848	571	539	788	661	851	610	729	665
cellular organisms;Bacteria;Proteobacteria;Betaproteobacteria;Burkholderiales;Alcaligenaceae;Kerstersia;	100	67	52	83	56	88	81	91	67
cellular organisms;Bacteria;Proteobacteria;Betaproteobacteria;Burkholderiales;Alcaligenaceae;Oligella;	409	252	268	352	300	403	325	380	346
cellular organisms;Bacteria;Proteobacteria;Betaproteobacteria;Burkholderiales;Alcaligenaceae;Orrella;	1289	935	824	1111	943	1324	879	1011	902
cellular organisms;Bacteria;Proteobacteria;Betaproteobacteria;Burkholderiales;Alcaligenaceae;Paenalcaligenes;	384	314	278	354	252	452	299	293	302
cellular organisms;Bacteria;Proteobacteria;Betaproteobacteria;Burkholderiales;Alcaligenaceae;Paracandidimonas;	551	370	346	485	392	558	422	441	433
cellular organisms;Bacteria;Proteobacteria;Betaproteobacteria;Burkholderiales;Alcaligenaceae;Paralcaligenes;	728	495	465	674	561	791	594	562	532
cellular organisms;Bacteria;Proteobacteria;Betaproteobacteria;Burkholderiales;Alcaligenaceae;Parapusillimonas;	1609	1110	1005	1322	1233	1595	1203	1351	1150
cellular organisms;Bacteria;Proteobacteria;Betaproteobacteria;Burkholderiales;Alcaligenaceae;Parvibium;	565	364	297	413	346	512	351	396	375
cellular organisms;Bacteria;Proteobacteria;Betaproteobacteria;Burkholderiales;Alcaligenaceae;Pelistega;	555	433	376	514	391	544	421	455	411
cellular organisms;Bacteria;Proteobacteria;Betaproteobacteria;Burkholderiales;Alcaligenaceae;Pigmentiphaga;	8389	5734	5388	7025	5755	8167	6043	6493	5974
cellular organisms;Bacteria;Proteobacteria;Betaproteobacteria;Burkholderiales;Alcaligenaceae;Pusillimonas;	8329	5613	5293	7036	6168	8366	6335	7056	6166
cellular organisms;Bacteria;Proteobacteria;Betaproteobacteria;Burkholderiales;Alcaligenaceae;Taylorella;	332	236	228	290	240	344	218	277	226
cellular organisms;Bacteria;Proteobacteria;Betaproteobacteria;Burkholderiales;Alcaligenaceae;Verticiella;	1797	1207	1127	1420	1254	1643	1116	1327	1145
cellular organisms;Bacteria;Proteobacteria;Betaproteobacteria;Burkholderiales;Burkholderiaceae;Burkholderia;	360730	54506	40703	50988	48378	155250	880315	60448	55723
cellular organisms;Bacteria;Proteobacteria;Betaproteobacteria;Burkholderiales;Burkholderiaceae;Caballeronia;	13597	9263	8451	10336	9013	11804	9491	9553	9264
cellular organisms;Bacteria;Proteobacteria;Betaproteobacteria;Burkholderiales;Burkholderiaceae;Candidatus Glomeribacter;	482	354	296	457	391	485	414	433	380
cellular organisms;Bacteria;Proteobacteria;Betaproteobacteria;Burkholderiales;Burkholderiaceae;Chitinimonas;	3917	2681	2404	3064	2502	3636	2674	3411	2672
cellular organisms;Bacteria;Proteobacteria;Betaproteobacteria;Burkholderiales;Burkholderiaceae;Cupriavidus;	30516	20893	19390	23548	20194	27564	20093	22404	20139
cellular organisms;Bacteria;Proteobacteria;Betaproteobacteria;Burkholderiales;Burkholderiaceae;Ephemeroptericola;	317	198	182	222	169	289	195	244	174
cellular organisms;Bacteria;Proteobacteria;Betaproteobacteria;Burkholderiales;Burkholderiaceae;Formosimonas;	240	164	147	160	161	239	130	203	123
cellular organisms;Bacteria;Proteobacteria;Betaproteobacteria;Burkholderiales;Burkholderiaceae;Hydromonas;	204	138	126	180	148	193	163	214	160
cellular organisms;Bacteria;Proteobacteria;Betaproteobacteria;Burkholderiales;Burkholderiaceae;Lautropia;	2912	2017	1953	2911	2482	3279	2487	2969	2513
cellular organisms;Bacteria;Proteobacteria;Betaproteobacteria;Burkholderiales;Burkholderiaceae;Limnobacter;	1258	689	610	1382	2056	1552	470	534	491
cellular organisms;Bacteria;Proteobacteria;Betaproteobacteria;Burkholderiales;Burkholderiaceae;Mycetohabitans;	436	317	260	367	495	460	342	308	333
cellular organisms;Bacteria;Proteobacteria;Betaproteobacteria;Burkholderiales;Burkholderiaceae;Mycoavidus;	123	89	95	115	92	157	108	126	80
cellular organisms;Bacteria;Proteobacteria;Betaproteobacteria;Burkholderiales;Burkholderiaceae;Pandoraea;	10073	7339	6689	8596	7187	9906	7328	8093	7707
cellular organisms;Bacteria;Proteobacteria;Betaproteobacteria;Burkholderiales;Burkholderiaceae;Paraburkholderia;	61987	42153	38420	46284	40364	54015	41568	41730	40679
cellular organisms;Bacteria;Proteobacteria;Betaproteobacteria;Burkholderiales;Burkholderiaceae;Pararobbsia;	2337	1663	1525	1770	1642	2088	1661	1585	1507
cellular organisms;Bacteria;Proteobacteria;Betaproteobacteria;Burkholderiales;Burkholderiaceae;Paucimonas;	1813	1176	1066	1064	849	1157	1054	1053	1022
cellular organisms;Bacteria;Proteobacteria;Betaproteobacteria;Burkholderiales;Burkholderiaceae;Polynucleobacter;	5955	4178	3731	4993	4201	5588	4117	4922	4262
cellular organisms;Bacteria;Proteobacteria;Betaproteobacteria;Burkholderiales;Burkholderiaceae;Quisquiliibacterium;	2752	1858	1686	2329	1956	2678	2015	2413	1875
cellular organisms;Bacteria;Proteobacteria;Betaproteobacteria;Burkholderiales;Burkholderiaceae;Ralstonia;	9380	6842	5972	7455	6146	8553	6453	7292	6414
cellular organisms;Bacteria;Proteobacteria;Betaproteobacteria;Burkholderiales;Burkholderiaceae;Robbsia;	840	622	564	708	593	843	641	638	590
cellular organisms;Bacteria;Proteobacteria;Betaproteobacteria;Burkholderiales;Burkholderiaceae;Trinickia;	6887	5121	4580	7588	4850	6419	4770	4794	5081
cellular organisms;Bacteria;Proteobacteria;Betaproteobacteria;Burkholderiales;Burkholderiales genera incertae sedis;Aquabacterium;	14112	9093	8347	8531	7342	9672	6339	8288	6386
cellular organisms;Bacteria;Proteobacteria;Betaproteobacteria;Burkholderiales;Burkholderiales genera incertae sedis;Aquincola;	7887	4610	4615	3827	3177	4304	2702	4089	2804
cellular organisms;Bacteria;Proteobacteria;Betaproteobacteria;Burkholderiales;Burkholderiales genera incertae sedis;Eleftheria;	37	20	25	21	19	56	36	14	19
cellular organisms;Bacteria;Proteobacteria;Betaproteobacteria;Burkholderiales;Burkholderiales genera incertae sedis;Ideonella;	16854	10253	9755	7378	5988	8169	5383	7618	5524
cellular organisms;Bacteria;Proteobacteria;Betaproteobacteria;Burkholderiales;Burkholderiales genera incertae sedis;Inhella;	3582	2384	2244	2281	1772	2585	1709	2318	1803
cellular organisms;Bacteria;Proteobacteria;Betaproteobacteria;Burkholderiales;Burkholderiales genera incertae sedis;Leptothrix;	3659	2274	2180	1836	1531	2210	1364	1942	1406
cellular organisms;Bacteria;Proteobacteria;Betaproteobacteria;Burkholderiales;Burkholderiales genera incertae sedis;Methylibium;	15137	8437	8240	5687	4626	6327	3878	5716	4073
cellular organisms;Bacteria;Proteobacteria;Betaproteobacteria;Burkholderiales;Burkholderiales genera incertae sedis;Mitsuaria;	4504	2981	3051	2621	2140	3081	2139	2684	2109
cellular organisms;Bacteria;Proteobacteria;Betaproteobacteria;Burkholderiales;Burkholderiales genera incertae sedis;Paucibacter;	5565	3522	3265	2851	2306	3292	2094	2957	2186
cellular organisms;Bacteria;Proteobacteria;Betaproteobacteria;Burkholderiales;Burkholderiales genera incertae sedis;Piscinibacter;	16694	8278	9500	5440	4522	5876	3470	5105	3395
cellular organisms;Bacteria;Proteobacteria;Betaproteobacteria;Burkholderiales;Burkholderiales genera incertae sedis;Pseudorivibacter;	2749	1781	1669	1602	1223	1842	1111	1736	1217
cellular organisms;Bacteria;Proteobacteria;Betaproteobacteria;Burkholderiales;Burkholderiales genera incertae sedis;Rhizobacter;	150603	53947	52498	8564	6914	9836	5516	8427	5822
cellular organisms;Bacteria;Proteobacteria;Betaproteobacteria;Burkholderiales;Burkholderiales genera incertae sedis;Rivibacter;	2040	1126	1105	1036	813	1113	668	998	701
cellular organisms;Bacteria;Proteobacteria;Betaproteobacteria;Burkholderiales;Burkholderiales genera incertae sedis;Roseateles;	4270	2830	2649	2519	2081	2855	1956	2508	1956
cellular organisms;Bacteria;Proteobacteria;Betaproteobacteria;Burkholderiales;Burkholderiales genera incertae sedis;Rubrivivax;	31772	18764	18433	12593	10369	14444	9307	13280	9260
cellular organisms;Bacteria;Proteobacteria;Betaproteobacteria;Burkholderiales;Burkholderiales genera incertae sedis;Saezia;	373	243	219	255	243	276	223	298	230
cellular organisms;Bacteria;Proteobacteria;Betaproteobacteria;Burkholderiales;Burkholderiales genera incertae sedis;Sphaerotilus;	3269	2131	1982	1707	1496	1988	1334	1783	1374
cellular organisms;Bacteria;Proteobacteria;Betaproteobacteria;Burkholderiales;Burkholderiales genera incertae sedis;Tepidicella;	923	554	573	621	464	700	430	650	444
cellular organisms;Bacteria;Proteobacteria;Betaproteobacteria;Burkholderiales;Burkholderiales genera incertae sedis;Tepidimonas;	3908	2600	2369	3088	2457	3412	2355	3143	2375
cellular organisms;Bacteria;Proteobacteria;Betaproteobacteria;Burkholderiales;Burkholderiales genera incertae sedis;Thiomonas;	6726	4725	4265	5511	4715	6443	5134	5612	5015
cellular organisms;Bacteria;Proteobacteria;Betaproteobacteria;Burkholderiales;Burkholderiales genera incertae sedis;Xylophilus;	6038	3646	3581	3792	3077	4239	2643	3567	2879
cellular organisms;Bacteria;Proteobacteria;Betaproteobacteria;Burkholderiales;Comamonadaceae;Acidovorax;	27185	16594	16062	15983	12698	17845	11441	15298	12253
cellular organisms;Bacteria;Proteobacteria;Betaproteobacteria;Burkholderiales;Comamonadaceae;Alicycliphilus;	2018	1362	1277	1627	1244	1605	1192	1531	1137
cellular organisms;Bacteria;Proteobacteria;Betaproteobacteria;Burkholderiales;Comamonadaceae;Brachymonas;	700	468	438	494	435	580	442	570	405
cellular organisms;Bacteria;Proteobacteria;Betaproteobacteria;Burkholderiales;Comamonadaceae;Caenimonas;	49384	27273	26693	35634	25158	38144	16820	31690	20942
cellular organisms;Bacteria;Proteobacteria;Betaproteobacteria;Burkholderiales;Comamonadaceae;Caldimonas;	1043	695	701	701	542	742	500	762	536
cellular organisms;Bacteria;Proteobacteria;Betaproteobacteria;Burkholderiales;Comamonadaceae;Candidatus Symbiobacter;	475	339	282	441	302	435	321	420	369
cellular organisms;Bacteria;Proteobacteria;Betaproteobacteria;Burkholderiales;Comamonadaceae;Comamonas;	11767	7648	7280	8410	7135	10025	6500	8859	7222
cellular organisms;Bacteria;Proteobacteria;Betaproteobacteria;Burkholderiales;Comamonadaceae;Corticibacter;	529	347	332	396	288	480	352	427	339
cellular organisms;Bacteria;Proteobacteria;Betaproteobacteria;Burkholderiales;Comamonadaceae;Curvibacter;	8682	5136	5205	5029	3884	5357	3364	4737	3588
cellular organisms;Bacteria;Proteobacteria;Betaproteobacteria;Burkholderiales;Comamonadaceae;Delftia;	2095	1372	1345	1440	1304	1640	1135	1441	1180
cellular organisms;Bacteria;Proteobacteria;Betaproteobacteria;Burkholderiales;Comamonadaceae;Diaphorobacter;	3035	1966	1825	2199	1695	2503	1599	2010	1605
cellular organisms;Bacteria;Proteobacteria;Betaproteobacteria;Burkholderiales;Comamonadaceae;Extensimonas;	1267	771	735	832	667	917	580	798	646
cellular organisms;Bacteria;Proteobacteria;Betaproteobacteria;Burkholderiales;Comamonadaceae;Geomonas (Comamonadaceae);	5066	4190	2965	2243	1682	2422	1364	2250	1576
cellular organisms;Bacteria;Proteobacteria;Betaproteobacteria;Burkholderiales;Comamonadaceae;Giesbergeria;	393	272	233	236	196	272	174	241	180
cellular organisms;Bacteria;Proteobacteria;Betaproteobacteria;Burkholderiales;Comamonadaceae;Hydrogenophaga;	16415	9952	9814	9961	7705	10832	7063	9628	7390
cellular organisms;Bacteria;Proteobacteria;Betaproteobacteria;Burkholderiales;Comamonadaceae;Hylemonella;	1916	1180	1179	1245	988	1430	862	1220	915
cellular organisms;Bacteria;Proteobacteria;Betaproteobacteria;Burkholderiales;Comamonadaceae;Kinneretia;	2309	1493	1364	1312	1100	1531	1018	1419	1049
cellular organisms;Bacteria;Proteobacteria;Betaproteobacteria;Burkholderiales;Comamonadaceae;Lampropedia;	1411	874	837	1167	872	1200	826	1022	814
cellular organisms;Bacteria;Proteobacteria;Betaproteobacteria;Burkholderiales;Comamonadaceae;Limnohabitans;	13020	7705	7639	7796	6292	8836	5744	7551	5969
cellular organisms;Bacteria;Proteobacteria;Betaproteobacteria;Burkholderiales;Comamonadaceae;Macromonas;	842	523	534	520	444	594	406	497	405
cellular organisms;Bacteria;Proteobacteria;Betaproteobacteria;Burkholderiales;Comamonadaceae;Malikia;	623	398	358	336	311	414	260	367	295
cellular organisms;Bacteria;Proteobacteria;Betaproteobacteria;Burkholderiales;Comamonadaceae;Melaminivora;	994	642	619	753	522	797	525	709	527
cellular organisms;Bacteria;Proteobacteria;Betaproteobacteria;Burkholderiales;Comamonadaceae;Oryzisolibacter;	605	398	368	408	310	444	283	402	304
cellular organisms;Bacteria;Proteobacteria;Betaproteobacteria;Burkholderiales;Comamonadaceae;Ottowia;	4523	2752	2756	3112	2590	3603	2238	3086	2441
cellular organisms;Bacteria;Proteobacteria;Betaproteobacteria;Burkholderiales;Comamonadaceae;Pelomonas;	21072	15293	13252	7648	6007	8831	5775	7242	5939
cellular organisms;Bacteria;Proteobacteria;Betaproteobacteria;Burkholderiales;Comamonadaceae;Polaromonas;	46677	24034	31186	16239	13166	18214	10668	16379	11296
cellular organisms;Bacteria;Proteobacteria;Betaproteobacteria;Burkholderiales;Comamonadaceae;Pseudacidovorax;	3137	1887	1808	2030	1597	2295	1418	1872	1456
cellular organisms;Bacteria;Proteobacteria;Betaproteobacteria;Burkholderiales;Comamonadaceae;Pseudorhodoferax;	5273	3062	2969	3122	2410	3345	2371	2965	2362
cellular organisms;Bacteria;Proteobacteria;Betaproteobacteria;Burkholderiales;Comamonadaceae;Pulveribacter;	468	328	263	346	264	368	243	315	240
cellular organisms;Bacteria;Proteobacteria;Betaproteobacteria;Burkholderiales;Comamonadaceae;Ramlibacter;	270478	146876	138830	133482	103139	146257	66278	125560	76925
cellular organisms;Bacteria;Proteobacteria;Betaproteobacteria;Burkholderiales;Comamonadaceae;Rhodoferax;	18481	10966	10513	9861	7368	10932	6712	9387	7169
cellular organisms;Bacteria;Proteobacteria;Betaproteobacteria;Burkholderiales;Comamonadaceae;Schlegelella;	6425	3723	3692	3871	3047	4353	2901	4167	3028
cellular organisms;Bacteria;Proteobacteria;Betaproteobacteria;Burkholderiales;Comamonadaceae;Serpentinomonas;	544	351	367	335	255	409	282	313	248
cellular organisms;Bacteria;Proteobacteria;Betaproteobacteria;Burkholderiales;Comamonadaceae;Simplicispira;	3283	2042	2011	2212	1631	2380	1524	2267	1583
cellular organisms;Bacteria;Proteobacteria;Betaproteobacteria;Burkholderiales;Comamonadaceae;Tibeticola;	696	424	388	539	423	576	358	496	386
cellular organisms;Bacteria;Proteobacteria;Betaproteobacteria;Burkholderiales;Comamonadaceae;Variovorax;	76148	44061	42601	43507	35722	49678	31734	41218	33562
cellular organisms;Bacteria;Proteobacteria;Betaproteobacteria;Burkholderiales;Comamonadaceae;Verminephrobacter;	1895	1221	1129	1171	1061	1429	925	1185	918
cellular organisms;Bacteria;Proteobacteria;Betaproteobacteria;Burkholderiales;Comamonadaceae;Xenophilus;	4684	2820	2666	2880	2446	3498	2144	2738	2199
cellular organisms;Bacteria;Proteobacteria;Betaproteobacteria;Burkholderiales;Comamonadaceae;Zhizhongheella;	1173	624	681	617	465	649	417	641	453
cellular organisms;Bacteria;Proteobacteria;Betaproteobacteria;Burkholderiales;Oxalobacteraceae;Candidatus Zinderia;	7	4	3	0	4	7	1	2	3
cellular organisms;Bacteria;Proteobacteria;Betaproteobacteria;Burkholderiales;Oxalobacteraceae;Collimonas;	7695	4506	4055	4009	3249	4668	3636	3780	3381
cellular organisms;Bacteria;Proteobacteria;Betaproteobacteria;Burkholderiales;Oxalobacteraceae;Duganella;	36848	25574	21496	14067	11374	17442	12398	13945	12307
cellular organisms;Bacteria;Proteobacteria;Betaproteobacteria;Burkholderiales;Oxalobacteraceae;Glaciimonas;	3448	1742	1622	1560	1234	1732	1319	1419	1317
cellular organisms;Bacteria;Proteobacteria;Betaproteobacteria;Burkholderiales;Oxalobacteraceae;Herbaspirillum;	28504	16494	16008	15655	12013	18780	12455	13577	12096
cellular organisms;Bacteria;Proteobacteria;Betaproteobacteria;Burkholderiales;Oxalobacteraceae;Herminiimonas;	4042	1995	1823	1570	1245	1755	1277	1403	1328
cellular organisms;Bacteria;Proteobacteria;Betaproteobacteria;Burkholderiales;Oxalobacteraceae;Janthinobacterium;	22243	12632	10856	8242	6660	9937	6918	8130	7072
cellular organisms;Bacteria;Proteobacteria;Betaproteobacteria;Burkholderiales;Oxalobacteraceae;Lacisediminimonas;	2768	1619	1618	1471	1140	1652	1181	1333	1173
cellular organisms;Bacteria;Proteobacteria;Betaproteobacteria;Burkholderiales;Oxalobacteraceae;Massilia;	161146	85491	68745	38327	32034	52839	31613	37583	32322
cellular organisms;Bacteria;Proteobacteria;Betaproteobacteria;Burkholderiales;Oxalobacteraceae;Noviherbaspirillum;	46795	25760	25986	19974	15222	22327	16745	18386	16007
cellular organisms;Bacteria;Proteobacteria;Betaproteobacteria;Burkholderiales;Oxalobacteraceae;Oxalicibacterium;	2783	1359	1356	1113	941	1391	993	1131	1085
cellular organisms;Bacteria;Proteobacteria;Betaproteobacteria;Burkholderiales;Oxalobacteraceae;Oxalobacter;	1131	804	702	827	652	998	605	844	709
cellular organisms;Bacteria;Proteobacteria;Betaproteobacteria;Burkholderiales;Oxalobacteraceae;Pseudoduganella;	2824	1702	1408	1231	1010	1641	1033	1210	1101
cellular organisms;Bacteria;Proteobacteria;Betaproteobacteria;Burkholderiales;Oxalobacteraceae;Rugamonas;	6038	5562	4192	2021	1488	2222	1646	1891	1644
cellular organisms;Bacteria;Proteobacteria;Betaproteobacteria;Burkholderiales;Oxalobacteraceae;Sapientia;	1021	761	605	512	384	578	388	410	412
cellular organisms;Bacteria;Proteobacteria;Betaproteobacteria;Burkholderiales;Oxalobacteraceae;Solimicrobium;	1340	1174	885	746	555	856	603	635	590
cellular organisms;Bacteria;Proteobacteria;Betaproteobacteria;Burkholderiales;Oxalobacteraceae;Undibacterium;	15038	8734	7527	7084	5579	8288	6022	7535	6113
cellular organisms;Bacteria;Proteobacteria;Betaproteobacteria;Burkholderiales;Sutterellaceae;Dakarella;	4	11	2	3	2	5	1	1	1
cellular organisms;Bacteria;Proteobacteria;Betaproteobacteria;Burkholderiales;Sutterellaceae;Duodenibacillus;	27	15	8	17	20	19	20	19	20
cellular organisms;Bacteria;Proteobacteria;Betaproteobacteria;Burkholderiales;Sutterellaceae;Mesosutterella;	8	8	1	3	4	1	8	6	6
cellular organisms;Bacteria;Proteobacteria;Betaproteobacteria;Burkholderiales;Sutterellaceae;Parasutterella;	272	200	154	221	167	240	158	227	168
cellular organisms;Bacteria;Proteobacteria;Betaproteobacteria;Burkholderiales;Sutterellaceae;Sutterella;	1579	1187	1056	1401	1191	1618	1171	1348	1184
cellular organisms;Bacteria;Proteobacteria;Betaproteobacteria;Burkholderiales;Sutterellaceae;Turicimonas;	2	0	2	0	2	5	0	1	0
cellular organisms;Bacteria;Proteobacteria;Betaproteobacteria;Ferrovales;Ferrovaceae;Ferrovum;	1761	1416	1276	1844	1652	2201	1781	1976	1781
cellular organisms;Bacteria;Proteobacteria;Betaproteobacteria;Neisseriales;Chromobacteriaceae;Andreprevotia;	2304	1697	1498	1936	1553	2283	1771	1931	1682
cellular organisms;Bacteria;Proteobacteria;Betaproteobacteria;Neisseriales;Chromobacteriaceae;Aquaspirillum;	747	517	479	692	588	763	593	770	586
cellular organisms;Bacteria;Proteobacteria;Betaproteobacteria;Neisseriales;Chromobacteriaceae;Aquitalea;	1581	1134	989	1146	1016	1310	1044	1115	1011
cellular organisms;Bacteria;Proteobacteria;Betaproteobacteria;Neisseriales;Chromobacteriaceae;Chitinibacter;	992	768	697	819	645	957	650	887	768
cellular organisms;Bacteria;Proteobacteria;Betaproteobacteria;Neisseriales;Chromobacteriaceae;Chitinilyticum;	1125	807	778	925	747	1085	801	943	820
cellular organisms;Bacteria;Proteobacteria;Betaproteobacteria;Neisseriales;Chromobacteriaceae;Chitiniphilus;	978	653	663	888	652	976	826	951	775
cellular organisms;Bacteria;Proteobacteria;Betaproteobacteria;Neisseriales;Chromobacteriaceae;Chromobacterium group;Chromobacterium;	5301	3991	3569	4446	3701	5059	4024	4418	4098
cellular organisms;Bacteria;Proteobacteria;Betaproteobacteria;Neisseriales;Chromobacteriaceae;Chromobacterium group;Iodobacter;	765	514	476	632	471	709	667	613	660
cellular organisms;Bacteria;Proteobacteria;Betaproteobacteria;Neisseriales;Chromobacteriaceae;Deefgea;	750	569	498	615	496	654	530	544	572
cellular organisms;Bacteria;Proteobacteria;Betaproteobacteria;Neisseriales;Chromobacteriaceae;Formivibrio;	497	352	321	568	384	569	425	510	457
cellular organisms;Bacteria;Proteobacteria;Betaproteobacteria;Neisseriales;Chromobacteriaceae;Gulbenkiania;	594	395	381	504	399	586	378	492	378
cellular organisms;Bacteria;Proteobacteria;Betaproteobacteria;Neisseriales;Chromobacteriaceae;Jeongeupia;	1248	943	881	1075	919	1317	1012	1186	984
cellular organisms;Bacteria;Proteobacteria;Betaproteobacteria;Neisseriales;Chromobacteriaceae;Laribacter;	610	383	368	591	408	627	505	568	489
cellular organisms;Bacteria;Proteobacteria;Betaproteobacteria;Neisseriales;Chromobacteriaceae;Leeia;	1345	975	876	1319	1061	1548	1108	1314	1108
cellular organisms;Bacteria;Proteobacteria;Betaproteobacteria;Neisseriales;Chromobacteriaceae;Microvirgula;	694	478	431	635	530	733	551	619	543
cellular organisms;Bacteria;Proteobacteria;Betaproteobacteria;Neisseriales;Chromobacteriaceae;Paludibacterium;	1904	1375	1256	1618	1360	1850	1450	1555	1410
cellular organisms;Bacteria;Proteobacteria;Betaproteobacteria;Neisseriales;Chromobacteriaceae;Pseudogulbenkiania;	1705	1109	1089	1517	1283	1838	1833	1444	1686
cellular organisms;Bacteria;Proteobacteria;Betaproteobacteria;Neisseriales;Chromobacteriaceae;Silvimonas;	1478	1121	907	1161	1021	1413	1012	1183	1053
cellular organisms;Bacteria;Proteobacteria;Betaproteobacteria;Neisseriales;Chromobacteriaceae;Vogesella;	2111	1449	1414	1716	1407	2059	1453	1815	1611
cellular organisms;Bacteria;Proteobacteria;Betaproteobacteria;Neisseriales;Neisseriaceae;Alysiella;	167	108	106	155	120	190	109	139	115
cellular organisms;Bacteria;Proteobacteria;Betaproteobacteria;Neisseriales;Neisseriaceae;Amantichitinum;	821	595	563	698	560	819	608	666	604
cellular organisms;Bacteria;Proteobacteria;Betaproteobacteria;Neisseriales;Neisseriaceae;Bergeriella;	59	54	46	70	57	88	46	52	51
cellular organisms;Bacteria;Proteobacteria;Betaproteobacteria;Neisseriales;Neisseriaceae;Chitinolyticbacter;	621	461	418	570	428	610	578	601	533
cellular organisms;Bacteria;Proteobacteria;Betaproteobacteria;Neisseriales;Neisseriaceae;Conchiformibius;	227	184	167	266	198	283	209	213	166
cellular organisms;Bacteria;Proteobacteria;Betaproteobacteria;Neisseriales;Neisseriaceae;Crenobacter;	1740	1250	1064	1573	1299	1741	1287	1742	1454
cellular organisms;Bacteria;Proteobacteria;Betaproteobacteria;Neisseriales;Neisseriaceae;Eikenella;	301	222	214	280	215	314	246	279	255
cellular organisms;Bacteria;Proteobacteria;Betaproteobacteria;Neisseriales;Neisseriaceae;Kingella;	465	341	300	423	319	540	390	444	363
cellular organisms;Bacteria;Proteobacteria;Betaproteobacteria;Neisseriales;Neisseriaceae;Morococcus;	7	10	6	5	6	5	2	4	3
cellular organisms;Bacteria;Proteobacteria;Betaproteobacteria;Neisseriales;Neisseriaceae;Neisseria;	3103	2309	1989	2590	2133	3031	2317	2562	2175
cellular organisms;Bacteria;Proteobacteria;Betaproteobacteria;Neisseriales;Neisseriaceae;Prolinoborus;	1	2	0	1	0	0	0	0	0
cellular organisms;Bacteria;Proteobacteria;Betaproteobacteria;Neisseriales;Neisseriaceae;Rivicola;	377	287	266	366	266	394	340	379	362
cellular organisms;Bacteria;Proteobacteria;Betaproteobacteria;Neisseriales;Neisseriaceae;Simonsiella;	68	51	40	51	51	73	34	55	63
cellular organisms;Bacteria;Proteobacteria;Betaproteobacteria;Neisseriales;Neisseriaceae;Snodgrassella;	636	522	466	616	462	652	503	608	518
cellular organisms;Bacteria;Proteobacteria;Betaproteobacteria;Neisseriales;Neisseriaceae;Stenoxybacter;	142	106	94	125	93	119	103	125	99
cellular organisms;Bacteria;Proteobacteria;Betaproteobacteria;Neisseriales;Neisseriaceae;Uruburuella;	113	96	76	137	87	140	111	126	101
cellular organisms;Bacteria;Proteobacteria;Betaproteobacteria;Neisseriales;Neisseriaceae;Vitreoscilla;	1223	845	685	743	587	837	635	764	621
cellular organisms;Bacteria;Proteobacteria;Betaproteobacteria;Nitrosomonadales;Gallionellaceae;Candidatus Nitrotoga;	2195	1581	1415	2043	1680	2451	1824	2009	1775
cellular organisms;Bacteria;Proteobacteria;Betaproteobacteria;Nitrosomonadales;Gallionellaceae;Ferriphaselus;	997	697	598	856	690	1042	796	938	760
cellular organisms;Bacteria;Proteobacteria;Betaproteobacteria;Nitrosomonadales;Gallionellaceae;Gallionella;	1563	1122	1039	1282	1108	1644	1188	1334	1189
cellular organisms;Bacteria;Proteobacteria;Betaproteobacteria;Nitrosomonadales;Gallionellaceae;Sideroxydans;	1053	751	673	1005	789	1075	1055	1107	1013
cellular organisms;Bacteria;Proteobacteria;Betaproteobacteria;Nitrosomonadales;Methylophilaceae;Candidatus Methylopumilus;	1178	587	631	560	443	634	436	540	442
cellular organisms;Bacteria;Proteobacteria;Betaproteobacteria;Nitrosomonadales;Methylophilaceae;Methylobacillus;	3887	2266	2233	2519	1794	3015	1976	2782	3143
cellular organisms;Bacteria;Proteobacteria;Betaproteobacteria;Nitrosomonadales;Methylophilaceae;Methylophilus;	4347	1993	1969	1780	1327	2154	1488	1761	1471
cellular organisms;Bacteria;Proteobacteria;Betaproteobacteria;Nitrosomonadales;Methylophilaceae;Methylotenera;	52849	15660	18406	4391	3767	5348	2274	5093	2593
cellular organisms;Bacteria;Proteobacteria;Betaproteobacteria;Nitrosomonadales;Methylophilaceae;Methylovorus;	2828	1198	1308	974	793	1220	882	1078	880
cellular organisms;Bacteria;Proteobacteria;Betaproteobacteria;Nitrosomonadales;Methylophilaceae;Novimethylophilus;	2601	1810	1709	1979	1285	2097	1238	1668	1922
cellular organisms;Bacteria;Proteobacteria;Betaproteobacteria;Nitrosomonadales;Methylophilaceae;Pseudomethylobacillus;	148	93	83	73	77	101	77	98	87
cellular organisms;Bacteria;Proteobacteria;Betaproteobacteria;Nitrosomonadales;Nitrosomonadaceae;Nitrosomonas;	12254	8805	8076	12278	9265	15962	10482	12041	12372
cellular organisms;Bacteria;Proteobacteria;Betaproteobacteria;Nitrosomonadales;Nitrosomonadaceae;Nitrosospira;	10843	7066	6817	26535	9888	43457	16476	12279	12897
cellular organisms;Bacteria;Proteobacteria;Betaproteobacteria;Nitrosomonadales;Nitrosomonadaceae;Nitrosovibrio;	2718	1683	1800	11142	2442	26946	9767	4413	6382
cellular organisms;Bacteria;Proteobacteria;Betaproteobacteria;Nitrosomonadales;Sterolibacteriaceae;Denitratisoma;	2152	1391	1314	1853	1539	2222	1672	2068	1703
cellular organisms;Bacteria;Proteobacteria;Betaproteobacteria;Nitrosomonadales;Sterolibacteriaceae;Methyloversatilis;	2960	1933	1947	2517	2073	2878	2217	2651	2190
cellular organisms;Bacteria;Proteobacteria;Betaproteobacteria;Nitrosomonadales;Sterolibacteriaceae;Sterolibacterium;	831	578	525	806	631	890	643	787	632
cellular organisms;Bacteria;Proteobacteria;Betaproteobacteria;Nitrosomonadales;Sterolibacteriaceae;Sulfurisoma;	931	720	643	943	770	1079	850	1055	865
cellular organisms;Bacteria;Proteobacteria;Betaproteobacteria;Nitrosomonadales;Sterolibacteriaceae;Sulfuritalea;	712	503	549	624	498	707	495	618	547
cellular organisms;Bacteria;Proteobacteria;Betaproteobacteria;Nitrosomonadales;Sulfuricellaceae;Sulfuricella;	1298	911	822	1298	930	1476	1162	1271	1147
cellular organisms;Bacteria;Proteobacteria;Betaproteobacteria;Nitrosomonadales;Sulfuricellaceae;Sulfuriferula;	3982	2887	2501	3579	2918	4255	3403	3943	3369
cellular organisms;Bacteria;Proteobacteria;Betaproteobacteria;Nitrosomonadales;Sulfuricellaceae;Sulfurimicrobium;	1107	764	672	1112	918	1320	934	1177	949
cellular organisms;Bacteria;Proteobacteria;Betaproteobacteria;Nitrosomonadales;Sulfuricellaceae;Sulfurirhabdus;	1136	740	751	1144	835	1180	880	1113	857
cellular organisms;Bacteria;Proteobacteria;Betaproteobacteria;Nitrosomonadales;Thiobacillaceae;Parasulfuritortus;	631	501	463	708	547	750	599	708	629
cellular organisms;Bacteria;Proteobacteria;Betaproteobacteria;Nitrosomonadales;Thiobacillaceae;Sulfuritortus;	668	464	454	718	585	842	709	956	755
cellular organisms;Bacteria;Proteobacteria;Betaproteobacteria;Nitrosomonadales;Thiobacillaceae;Thiobacillus;	4129	2900	2677	4067	3202	4760	3711	4185	3626
cellular organisms;Bacteria;Proteobacteria;Betaproteobacteria;Nitrosomonadales;Usitatibacteraceae;Usitatibacter;	41087	35034	30251	77053	70860	89976	83974	93175	83426
cellular organisms;Bacteria;Proteobacteria;Betaproteobacteria;Rhodocyclales;Azonexaceae;Azonexus;	1071	716	625	921	722	1032	853	967	793
cellular organisms;Bacteria;Proteobacteria;Betaproteobacteria;Rhodocyclales;Azonexaceae;Dechloromonas;	5451	3844	3518	4393	3553	5295	4052	4567	3976
cellular organisms;Bacteria;Proteobacteria;Betaproteobacteria;Rhodocyclales;Fluviibacteraceae;Fluviibacter;	427	283	284	370	351	439	339	505	383
cellular organisms;Bacteria;Proteobacteria;Betaproteobacteria;Rhodocyclales;Rhodocyclaceae;Aromatoleum;	5274	3736	3487	4486	3822	5291	3912	4527	3985
cellular organisms;Bacteria;Proteobacteria;Betaproteobacteria;Rhodocyclales;Rhodocyclaceae;Azospira;	7645	5206	4595	7508	4361	6973	3721	5972	3899
cellular organisms;Bacteria;Proteobacteria;Betaproteobacteria;Rhodocyclales;Rhodocyclaceae;Azovibrio;	575	453	421	640	511	684	501	609	503
cellular organisms;Bacteria;Proteobacteria;Betaproteobacteria;Rhodocyclales;Rhodocyclaceae;Candidatus Dactylopiibacterium;	577	429	409	486	475	587	505	601	524
cellular organisms;Bacteria;Proteobacteria;Betaproteobacteria;Rhodocyclales;Rhodocyclaceae;Denitromonas;	940	567	562	738	597	873	611	773	642
cellular organisms;Bacteria;Proteobacteria;Betaproteobacteria;Rhodocyclales;Rhodocyclaceae;Niveibacterium;	2186	1476	1428	1858	1451	2162	1675	2029	1712
cellular organisms;Bacteria;Proteobacteria;Betaproteobacteria;Rhodocyclales;Rhodocyclaceae;Oryzomicrobium;	825	583	610	778	726	997	744	890	733
cellular organisms;Bacteria;Proteobacteria;Betaproteobacteria;Rhodocyclales;Rhodocyclaceae;Propionivibrio;	2515	1732	1595	2250	1902	2539	1858	2379	1891
cellular organisms;Bacteria;Proteobacteria;Betaproteobacteria;Rhodocyclales;Rhodocyclaceae;Rhodocyclus;	2062	1459	1393	1947	1600	2302	1810	1925	1783
cellular organisms;Bacteria;Proteobacteria;Betaproteobacteria;Rhodocyclales;Rhodocyclaceae;Rugosibacter;	1195	915	829	1212	965	1255	1179	1325	1060
cellular organisms;Bacteria;Proteobacteria;Betaproteobacteria;Rhodocyclales;Zoogloeaceae;Azoarcus;	10824	7963	7112	9903	8144	11474	8826	10639	8868
cellular organisms;Bacteria;Proteobacteria;Betaproteobacteria;Rhodocyclales;Zoogloeaceae;Thauera;	6876	4916	4473	5916	5106	7190	5341	6414	5212
cellular organisms;Bacteria;Proteobacteria;Betaproteobacteria;Rhodocyclales;Zoogloeaceae;Uliginosibacterium;	1705	1239	1153	1582	1211	1789	1310	1559	1337
cellular organisms;Bacteria;Proteobacteria;Betaproteobacteria;Rhodocyclales;Zoogloeaceae;Zoogloea;	4281	3118	2878	3738	3038	4361	3283	3930	3138
cellular organisms;Bacteria;Proteobacteria;delta/epsilon subdivisions;Deltaproteobacteria;Bradymonadales;Bradymonadaceae;Bradymonas;	1044	929	753	924	707	960	675	1044	769
cellular organisms;Bacteria;Proteobacteria;delta/epsilon subdivisions;Deltaproteobacteria;Bradymonadales;Bradymonadaceae;Lujinxingia;	696	615	553	579	461	699	439	651	475
cellular organisms;Bacteria;Proteobacteria;delta/epsilon subdivisions;Deltaproteobacteria;Bradymonadales;Bradymonadaceae;Persicimonas;	2466	2039	1796	2059	1592	2193	1546	2302	1604
cellular organisms;Bacteria;Proteobacteria;delta/epsilon subdivisions;Deltaproteobacteria;Candidatus Acidulodesulfobacterales;Candidatus Acididesulfobacter;	250	214	187	195	152	202	247	229	252
cellular organisms;Bacteria;Proteobacteria;delta/epsilon subdivisions;Deltaproteobacteria;Candidatus Acidulodesulfobacterales;Candidatus Acidulodesulfobacterium;	295	264	213	246	207	272	217	317	235
cellular organisms;Bacteria;Proteobacteria;delta/epsilon subdivisions;Deltaproteobacteria;Candidatus Desulfofervidaceae;Candidatus Desulfofervidus;	31	18	20	26	30	20	52	24	30
cellular organisms;Bacteria;Proteobacteria;delta/epsilon subdivisions;Deltaproteobacteria;Deltaproteobacteria incertae sedis;Candidatus Adiutrix;	207	197	157	194	164	174	197	250	212
cellular organisms;Bacteria;Proteobacteria;delta/epsilon subdivisions;Deltaproteobacteria;Deltaproteobacteria incertae sedis;Deferrisoma;	1118	905	786	941	905	1050	866	1083	872
cellular organisms;Bacteria;Proteobacteria;delta/epsilon subdivisions;Deltaproteobacteria;Deltaproteobacteria incertae sedis;Dissulfuribacter;	321	286	249	267	250	272	263	378	306
cellular organisms;Bacteria;Proteobacteria;delta/epsilon subdivisions;Deltaproteobacteria;Deltaproteobacteria incertae sedis;Dissulfurirhabdaceae;Dissulfurirhabdus;	797	676	582	686	563	661	546	773	587
cellular organisms;Bacteria;Proteobacteria;delta/epsilon subdivisions;Deltaproteobacteria;Desulfarculales;Desulfarculaceae;Desulfarculus;	1542	1196	1053	1180	1019	1344	1059	1299	1145
cellular organisms;Bacteria;Proteobacteria;delta/epsilon subdivisions;Deltaproteobacteria;Desulfarculales;Desulfarculaceae;Desulfocarbo;	833	705	598	720	557	681	700	784	689
cellular organisms;Bacteria;Proteobacteria;delta/epsilon subdivisions;Deltaproteobacteria;Desulfarculales;Desulfarculaceae;Dethiosulfatarculus;	759	674	585	647	544	704	555	668	543
cellular organisms;Bacteria;Proteobacteria;delta/epsilon subdivisions;Deltaproteobacteria;Desulfobacterales;Desulfobacteraceae;Candidatus Magnetananas;	2	1	3	5	2	1	2	4	0
cellular organisms;Bacteria;Proteobacteria;delta/epsilon subdivisions;Deltaproteobacteria;Desulfobacterales;Desulfobacteraceae;Candidatus Magnetoglobus;	652	514	391	499	428	575	478	585	523
cellular organisms;Bacteria;Proteobacteria;delta/epsilon subdivisions;Deltaproteobacteria;Desulfobacterales;Desulfobacteraceae;Candidatus Magnetomorum;	809	676	563	725	614	783	843	860	867
cellular organisms;Bacteria;Proteobacteria;delta/epsilon subdivisions;Deltaproteobacteria;Desulfobacterales;Desulfobacteraceae;Desulfamplus;	466	384	345	444	347	462	438	522	458
cellular organisms;Bacteria;Proteobacteria;delta/epsilon subdivisions;Deltaproteobacteria;Desulfobacterales;Desulfobacteraceae;Desulfatibacillum;	1149	951	750	965	793	1006	764	1138	885
cellular organisms;Bacteria;Proteobacteria;delta/epsilon subdivisions;Deltaproteobacteria;Desulfobacterales;Desulfobacteraceae;Desulfatiglans;	1087	830	703	859	689	1014	763	911	730
cellular organisms;Bacteria;Proteobacteria;delta/epsilon subdivisions;Deltaproteobacteria;Desulfobacterales;Desulfobacteraceae;Desulfatirhabdium;	666	528	483	540	496	628	544	600	606
cellular organisms;Bacteria;Proteobacteria;delta/epsilon subdivisions;Deltaproteobacteria;Desulfobacterales;Desulfobacteraceae;Desulfatitalea;	1534	1249	1124	1414	1123	1476	1144	1461	1235
cellular organisms;Bacteria;Proteobacteria;delta/epsilon subdivisions;Deltaproteobacteria;Desulfobacterales;Desulfobacteraceae;Desulfobacter;	1358	1030	931	1011	824	1127	919	1141	1011
cellular organisms;Bacteria;Proteobacteria;delta/epsilon subdivisions;Deltaproteobacteria;Desulfobacterales;Desulfobacteraceae;Desulfobacterium;	2297	1722	1537	1875	1512	2055	1609	2069	1775
cellular organisms;Bacteria;Proteobacteria;delta/epsilon subdivisions;Deltaproteobacteria;Desulfobacterales;Desulfobacteraceae;Desulfobacula;	398	335	271	295	241	350	224	332	260
cellular organisms;Bacteria;Proteobacteria;delta/epsilon subdivisions;Deltaproteobacteria;Desulfobacterales;Desulfobacteraceae;Desulfobotulus;	458	422	343	379	335	474	356	453	398
cellular organisms;Bacteria;Proteobacteria;delta/epsilon subdivisions;Deltaproteobacteria;Desulfobacterales;Desulfobacteraceae;Desulfococcus;	1563	1269	1123	1361	1080	1490	1242	1524	1223
cellular organisms;Bacteria;Proteobacteria;delta/epsilon subdivisions;Deltaproteobacteria;Desulfobacterales;Desulfobacteraceae;Desulfoluna;	958	766	689	806	723	830	678	810	667
cellular organisms;Bacteria;Proteobacteria;delta/epsilon subdivisions;Deltaproteobacteria;Desulfobacterales;Desulfobacteraceae;Desulfonema;	737	577	497	563	454	714	496	626	457
cellular organisms;Bacteria;Proteobacteria;delta/epsilon subdivisions;Deltaproteobacteria;Desulfobacterales;Desulfobacteraceae;Desulforegula;	497	407	373	423	345	490	372	482	382
cellular organisms;Bacteria;Proteobacteria;delta/epsilon subdivisions;Deltaproteobacteria;Desulfobacterales;Desulfobacteraceae;Desulfosalsimonas;	431	382	304	328	288	386	284	372	332
cellular organisms;Bacteria;Proteobacteria;delta/epsilon subdivisions;Deltaproteobacteria;Desulfobacterales;Desulfobacteraceae;Desulfosarcina;	3022	2391	2083	2508	2084	2692	2109	2426	2307
cellular organisms;Bacteria;Proteobacteria;delta/epsilon subdivisions;Deltaproteobacteria;Desulfobacterales;Desulfobacteraceae;Desulfospira;	352	350	268	336	262	365	256	350	274
cellular organisms;Bacteria;Proteobacteria;delta/epsilon subdivisions;Deltaproteobacteria;Desulfobacterales;Desulfobacteraceae;Desulfotignum;	497	417	371	429	386	463	378	463	366
cellular organisms;Bacteria;Proteobacteria;delta/epsilon subdivisions;Deltaproteobacteria;Desulfobacterales;Desulfobulbaceae;Candidatus Electronema;	339	280	248	251	213	364	262	293	252
cellular organisms;Bacteria;Proteobacteria;delta/epsilon subdivisions;Deltaproteobacteria;Desulfobacterales;Desulfobulbaceae;Candidatus Electrothrix;	539	418	423	475	382	543	455	509	409
cellular organisms;Bacteria;Proteobacteria;delta/epsilon subdivisions;Deltaproteobacteria;Desulfobacterales;Desulfobulbaceae;Desulfobulbus;	3913	3096	2770	3231	2598	3646	2818	3528	2863
cellular organisms;Bacteria;Proteobacteria;delta/epsilon subdivisions;Deltaproteobacteria;Desulfobacterales;Desulfobulbaceae;Desulfocapsa;	398	361	318	354	303	359	332	455	368
cellular organisms;Bacteria;Proteobacteria;delta/epsilon subdivisions;Deltaproteobacteria;Desulfobacterales;Desulfobulbaceae;Desulfofustis;	569	437	408	509	413	493	455	544	441
cellular organisms;Bacteria;Proteobacteria;delta/epsilon subdivisions;Deltaproteobacteria;Desulfobacterales;Desulfobulbaceae;Desulfopila;	2271	1783	1480	1951	1506	2090	1648	1957	1663
cellular organisms;Bacteria;Proteobacteria;delta/epsilon subdivisions;Deltaproteobacteria;Desulfobacterales;Desulfobulbaceae;Desulfoprunum;	266	193	174	187	174	205	174	183	168
cellular organisms;Bacteria;Proteobacteria;delta/epsilon subdivisions;Deltaproteobacteria;Desulfobacterales;Desulfobulbaceae;Desulforhopalus;	761	557	547	619	539	676	490	620	513
cellular organisms;Bacteria;Proteobacteria;delta/epsilon subdivisions;Deltaproteobacteria;Desulfobacterales;Desulfobulbaceae;Desulfotalea;	432	331	282	375	256	350	286	353	348
cellular organisms;Bacteria;Proteobacteria;delta/epsilon subdivisions;Deltaproteobacteria;Desulfobacterales;Desulfobulbaceae;Desulfurivibrio;	1029	842	727	901	727	1015	743	885	742
cellular organisms;Bacteria;Proteobacteria;delta/epsilon subdivisions;Deltaproteobacteria;Desulfovibrionales;Desulfohalobiaceae;Desulfohalobium;	355	312	287	319	242	338	265	315	296
cellular organisms;Bacteria;Proteobacteria;delta/epsilon subdivisions;Deltaproteobacteria;Desulfovibrionales;Desulfohalobiaceae;Desulfohalophilus;	0	0	0	0	0	0	1	0	0
cellular organisms;Bacteria;Proteobacteria;delta/epsilon subdivisions;Deltaproteobacteria;Desulfovibrionales;Desulfohalobiaceae;Desulfonatronospira;	382	317	264	335	270	394	298	370	299
cellular organisms;Bacteria;Proteobacteria;delta/epsilon subdivisions;Deltaproteobacteria;Desulfovibrionales;Desulfohalobiaceae;Desulfonatronovibrio;	739	574	437	601	430	599	520	603	565
cellular organisms;Bacteria;Proteobacteria;delta/epsilon subdivisions;Deltaproteobacteria;Desulfovibrionales;Desulfohalobiaceae;Desulfonauticus;	506	398	358	449	348	480	387	508	479
cellular organisms;Bacteria;Proteobacteria;delta/epsilon subdivisions;Deltaproteobacteria;Desulfovibrionales;Desulfohalobiaceae;Desulfothermus;	0	1	0	0	0	0	0	0	0
cellular organisms;Bacteria;Proteobacteria;delta/epsilon subdivisions;Deltaproteobacteria;Desulfovibrionales;Desulfohalobiaceae;Desulfovermiculus;	429	346	297	353	297	390	287	373	321
cellular organisms;Bacteria;Proteobacteria;delta/epsilon subdivisions;Deltaproteobacteria;Desulfovibrionales;Desulfomicrobiaceae;Desulfomicrobium;	1354	1095	918	1123	934	1366	976	1236	986
cellular organisms;Bacteria;Proteobacteria;delta/epsilon subdivisions;Deltaproteobacteria;Desulfovibrionales;Desulfomicrobiaceae;Desulfoplanes;	216	194	167	188	171	186	182	199	169
cellular organisms;Bacteria;Proteobacteria;delta/epsilon subdivisions;Deltaproteobacteria;Desulfovibrionales;Desulfonatronaceae;Desulfonatronum;	1679	1330	1134	1349	1087	1576	1129	1418	1202
cellular organisms;Bacteria;Proteobacteria;delta/epsilon subdivisions;Deltaproteobacteria;Desulfovibrionales;Desulfovibrionaceae;Bilophila;	458	382	300	352	301	320	318	434	353
cellular organisms;Bacteria;Proteobacteria;delta/epsilon subdivisions;Deltaproteobacteria;Desulfovibrionales;Desulfovibrionaceae;Cupidesulfovibrio;	326	247	217	274	211	285	224	254	217
cellular organisms;Bacteria;Proteobacteria;delta/epsilon subdivisions;Deltaproteobacteria;Desulfovibrionales;Desulfovibrionaceae;Desulfobaculum;	432	386	294	408	349	474	317	412	363
cellular organisms;Bacteria;Proteobacteria;delta/epsilon subdivisions;Deltaproteobacteria;Desulfovibrionales;Desulfovibrionaceae;Desulfocurvibacter;	1005	805	693	846	695	1066	693	842	734
cellular organisms;Bacteria;Proteobacteria;delta/epsilon subdivisions;Deltaproteobacteria;Desulfovibrionales;Desulfovibrionaceae;Desulfocurvus;	554	428	445	461	433	531	419	462	387
cellular organisms;Bacteria;Proteobacteria;delta/epsilon subdivisions;Deltaproteobacteria;Desulfovibrionales;Desulfovibrionaceae;Desulfohalovibrio;	927	729	632	753	657	844	650	885	753
cellular organisms;Bacteria;Proteobacteria;delta/epsilon subdivisions;Deltaproteobacteria;Desulfovibrionales;Desulfovibrionaceae;Desulfolutivibrio;	569	452	410	478	378	527	605	467	556
cellular organisms;Bacteria;Proteobacteria;delta/epsilon subdivisions;Deltaproteobacteria;Desulfovibrionales;Desulfovibrionaceae;Desulfovibrio;	19617	15440	13643	16052	13402	18042	14597	16742	14934
cellular organisms;Bacteria;Proteobacteria;delta/epsilon subdivisions;Deltaproteobacteria;Desulfovibrionales;Desulfovibrionaceae;Halodesulfovibrio;	544	477	383	466	392	489	376	496	409
cellular organisms;Bacteria;Proteobacteria;delta/epsilon subdivisions;Deltaproteobacteria;Desulfovibrionales;Desulfovibrionaceae;Lawsonia;	194	169	131	148	139	178	134	131	134
cellular organisms;Bacteria;Proteobacteria;delta/epsilon subdivisions;Deltaproteobacteria;Desulfovibrionales;Desulfovibrionaceae;Mailhella;	216	200	159	218	151	248	203	258	222
cellular organisms;Bacteria;Proteobacteria;delta/epsilon subdivisions;Deltaproteobacteria;Desulfovibrionales;Desulfovibrionaceae;Maridesulfovibrio;	836	681	557	741	541	808	576	695	544
cellular organisms;Bacteria;Proteobacteria;delta/epsilon subdivisions;Deltaproteobacteria;Desulfovibrionales;Desulfovibrionaceae;Pseudodesulfovibrio;	2703	2022	1804	2135	1719	2367	2032	2468	2111
cellular organisms;Bacteria;Proteobacteria;delta/epsilon subdivisions;Deltaproteobacteria;Desulfurellales;Desulfurellaceae;Desulfurella;	299	253	258	277	215	292	194	241	223
cellular organisms;Bacteria;Proteobacteria;delta/epsilon subdivisions;Deltaproteobacteria;Desulfurellales;Desulfurellaceae;Hippea;	498	425	365	495	359	452	361	451	401
cellular organisms;Bacteria;Proteobacteria;delta/epsilon subdivisions;Deltaproteobacteria;Desulfuromonadales;Desulfuromonadaceae;Desulfuromonas;	8863	7211	6155	7508	6174	8096	6607	8228	7059
cellular organisms;Bacteria;Proteobacteria;delta/epsilon subdivisions;Deltaproteobacteria;Desulfuromonadales;Desulfuromonadaceae;Desulfuromusa;	355	274	262	291	215	355	249	288	250
cellular organisms;Bacteria;Proteobacteria;delta/epsilon subdivisions;Deltaproteobacteria;Desulfuromonadales;Desulfuromonadaceae;Malonomonas;	407	313	268	327	259	361	256	411	278
cellular organisms;Bacteria;Proteobacteria;delta/epsilon subdivisions;Deltaproteobacteria;Desulfuromonadales;Desulfuromonadaceae;Pelobacter;	1970	1584	1259	1556	1290	1624	1333	1457	1395
cellular organisms;Bacteria;Proteobacteria;delta/epsilon subdivisions;Deltaproteobacteria;Desulfuromonadales;Geobacteraceae;Geoalkalibacter;	1303	1026	884	1084	879	1236	906	1130	928
cellular organisms;Bacteria;Proteobacteria;delta/epsilon subdivisions;Deltaproteobacteria;Desulfuromonadales;Geobacteraceae;Geobacter;	24903	19005	16324	18780	16545	21123	16868	17652	16964
cellular organisms;Bacteria;Proteobacteria;delta/epsilon subdivisions;Deltaproteobacteria;Desulfuromonadales;Geobacteraceae;Geomonas (Geobacteraceae);	9707	7699	6268	7188	5812	7828	5786	6377	6027
cellular organisms;Bacteria;Proteobacteria;delta/epsilon subdivisions;Deltaproteobacteria;Desulfuromonadales;Geobacteraceae;Geopsychrobacter;	595	516	417	588	444	645	436	595	446
cellular organisms;Bacteria;Proteobacteria;delta/epsilon subdivisions;Deltaproteobacteria;Desulfuromonadales;Geobacteraceae;Geothermobacter;	1406	1138	953	1279	1038	1379	1070	1384	1052
cellular organisms;Bacteria;Proteobacteria;delta/epsilon subdivisions;Deltaproteobacteria;Desulfuromonadales;Syntrophotaleaceae;Syntrophotalea;	1310	1088	956	1127	898	1170	941	1233	1061
cellular organisms;Bacteria;Proteobacteria;delta/epsilon subdivisions;Deltaproteobacteria;Myxococcales;Cystobacterineae;Anaeromyxobacteraceae;Anaeromyxobacter;	21107	19085	16093	19866	18885	22363	17243	21427	18778
cellular organisms;Bacteria;Proteobacteria;delta/epsilon subdivisions;Deltaproteobacteria;Myxococcales;Cystobacterineae;Archangiaceae;Archangium;	34744	31579	27858	35510	40862	51707	38470	93321	47822
cellular organisms;Bacteria;Proteobacteria;delta/epsilon subdivisions;Deltaproteobacteria;Myxococcales;Cystobacterineae;Archangiaceae;Cystobacter;	8180	6773	6262	9281	10913	14621	9797	20791	12913
cellular organisms;Bacteria;Proteobacteria;delta/epsilon subdivisions;Deltaproteobacteria;Myxococcales;Cystobacterineae;Archangiaceae;Hyalangium;	11429	11726	12298	18514	20483	35360	50380	151533	88892
cellular organisms;Bacteria;Proteobacteria;delta/epsilon subdivisions;Deltaproteobacteria;Myxococcales;Cystobacterineae;Archangiaceae;Melittangium;	3440	2939	2747	3954	4812	6535	4295	8500	5535
cellular organisms;Bacteria;Proteobacteria;delta/epsilon subdivisions;Deltaproteobacteria;Myxococcales;Cystobacterineae;Archangiaceae;Stigmatella;	9896	8933	8541	12218	17029	23894	20471	47314	32664
cellular organisms;Bacteria;Proteobacteria;delta/epsilon subdivisions;Deltaproteobacteria;Myxococcales;Cystobacterineae;Archangiaceae;Vitiosangium;	6670	6542	5184	8242	9919	12108	10862	26012	12890
cellular organisms;Bacteria;Proteobacteria;delta/epsilon subdivisions;Deltaproteobacteria;Myxococcales;Cystobacterineae;Myxococcaceae;Aggregicoccus;	33	23	36	51	67	74	44	110	90
cellular organisms;Bacteria;Proteobacteria;delta/epsilon subdivisions;Deltaproteobacteria;Myxococcales;Cystobacterineae;Myxococcaceae;Corallococcus;	27998	22590	20493	28620	33996	47367	29554	42267	36581
cellular organisms;Bacteria;Proteobacteria;delta/epsilon subdivisions;Deltaproteobacteria;Myxococcales;Cystobacterineae;Myxococcaceae;Myxococcus;	18506	15334	13914	19354	21756	30295	20004	29993	25609
cellular organisms;Bacteria;Proteobacteria;delta/epsilon subdivisions;Deltaproteobacteria;Myxococcales;Cystobacterineae;Myxococcaceae;Pyxidicoccus;	14478	10681	10548	14393	17920	25334	17073	26750	21411
cellular organisms;Bacteria;Proteobacteria;delta/epsilon subdivisions;Deltaproteobacteria;Myxococcales;Cystobacterineae;Myxococcaceae;Simulacricoccus;	155	152	101	203	238	298	149	184	209
cellular organisms;Bacteria;Proteobacteria;delta/epsilon subdivisions;Deltaproteobacteria;Myxococcales;Cystobacterineae;Vulgatibacteraceae;Vulgatibacter;	3351	3165	2649	2978	2708	3543	2574	3583	2916
cellular organisms;Bacteria;Proteobacteria;delta/epsilon subdivisions;Deltaproteobacteria;Myxococcales;Myxococcales incertae sedis;Enhygromyxa;	6449	5313	4873	5273	4158	5662	3699	5521	4016
cellular organisms;Bacteria;Proteobacteria;delta/epsilon subdivisions;Deltaproteobacteria;Myxococcales;Myxococcales incertae sedis;Myxobacter;	1	0	0	0	0	0	1	0	0
cellular organisms;Bacteria;Proteobacteria;delta/epsilon subdivisions;Deltaproteobacteria;Myxococcales;Nannocystineae;Kofleriaceae;Haliangium;	9416	9679	7826	9318	6248	8855	5345	8695	5836
cellular organisms;Bacteria;Proteobacteria;delta/epsilon subdivisions;Deltaproteobacteria;Myxococcales;Nannocystineae;Kofleriaceae;Kofleria;	51	38	36	30	21	30	23	29	23
cellular organisms;Bacteria;Proteobacteria;delta/epsilon subdivisions;Deltaproteobacteria;Myxococcales;Nannocystineae;Nannocystaceae;Nannocystis;	6741	5621	4958	5294	4249	5912	4022	5806	4443
cellular organisms;Bacteria;Proteobacteria;delta/epsilon subdivisions;Deltaproteobacteria;Myxococcales;Nannocystineae;Nannocystaceae;Plesiocystis;	2476	2066	1851	2123	1629	2262	1522	2135	1589
cellular organisms;Bacteria;Proteobacteria;delta/epsilon subdivisions;Deltaproteobacteria;Myxococcales;Nannocystineae;Nannocystaceae;Pseudenhygromyxa;	2375	1908	1744	1875	1427	2088	1360	1950	1423
cellular organisms;Bacteria;Proteobacteria;delta/epsilon subdivisions;Deltaproteobacteria;Myxococcales;Sorangiineae;Labilitrichaceae;Labilithrix;	53745	45786	38428	38949	27413	39774	18143	24069	20161
cellular organisms;Bacteria;Proteobacteria;delta/epsilon subdivisions;Deltaproteobacteria;Myxococcales;Sorangiineae;Phaselicystidaceae;Phaselicystis;	83	68	69	94	71	125	72	104	91
cellular organisms;Bacteria;Proteobacteria;delta/epsilon subdivisions;Deltaproteobacteria;Myxococcales;Sorangiineae;Polyangiaceae;Aetherobacter;	152	124	88	91	67	92	69	123	84
cellular organisms;Bacteria;Proteobacteria;delta/epsilon subdivisions;Deltaproteobacteria;Myxococcales;Sorangiineae;Polyangiaceae;Byssovorax;	132	103	104	152	138	183	117	130	113
cellular organisms;Bacteria;Proteobacteria;delta/epsilon subdivisions;Deltaproteobacteria;Myxococcales;Sorangiineae;Polyangiaceae;Chondromyces;	15630	13171	11699	13392	10155	14635	9854	13798	11081
cellular organisms;Bacteria;Proteobacteria;delta/epsilon subdivisions;Deltaproteobacteria;Myxococcales;Sorangiineae;Polyangiaceae;Jahnella;	158	134	129	166	118	224	151	159	137
cellular organisms;Bacteria;Proteobacteria;delta/epsilon subdivisions;Deltaproteobacteria;Myxococcales;Sorangiineae;Polyangiaceae;Pajaroellobacter;	1649	1523	1206	1321	865	1185	934	922	846
cellular organisms;Bacteria;Proteobacteria;delta/epsilon subdivisions;Deltaproteobacteria;Myxococcales;Sorangiineae;Polyangiaceae;Polyangium;	27637	22884	20854	22987	18050	24720	16847	24277	19709
cellular organisms;Bacteria;Proteobacteria;delta/epsilon subdivisions;Deltaproteobacteria;Myxococcales;Sorangiineae;Polyangiaceae;Racemicystis;	58	33	45	70	55	112	56	61	51
cellular organisms;Bacteria;Proteobacteria;delta/epsilon subdivisions;Deltaproteobacteria;Myxococcales;Sorangiineae;Polyangiaceae;Sorangium;	49626	40051	37512	44674	33259	51340	31483	45885	36101
cellular organisms;Bacteria;Proteobacteria;delta/epsilon subdivisions;Deltaproteobacteria;Myxococcales;Sorangiineae;Sandaracinaceae;Sandaracinus;	14387	11887	10833	11711	8140	12575	6698	10511	7675
cellular organisms;Bacteria;Proteobacteria;delta/epsilon subdivisions;Deltaproteobacteria;Myxococcales;Sorangiineae;Sorangiineae incertae sedis;Minicystis;	26543	21132	20879	26613	22968	26407	19836	24534	21850
cellular organisms;Bacteria;Proteobacteria;delta/epsilon subdivisions;Deltaproteobacteria;Syntrophobacterales;Syntrophaceae;Desulfobacca;	1248	957	839	988	853	1128	858	1088	906
cellular organisms;Bacteria;Proteobacteria;delta/epsilon subdivisions;Deltaproteobacteria;Syntrophobacterales;Syntrophaceae;Desulfomonile;	1296	1087	976	1108	920	1265	1027	1172	1024
cellular organisms;Bacteria;Proteobacteria;delta/epsilon subdivisions;Deltaproteobacteria;Syntrophobacterales;Syntrophaceae;Smithella;	928	779	692	753	629	888	753	771	766
cellular organisms;Bacteria;Proteobacteria;delta/epsilon subdivisions;Deltaproteobacteria;Syntrophobacterales;Syntrophaceae;Syntrophus;	2427	1968	1693	2061	1734	2275	1940	2371	2084
cellular organisms;Bacteria;Proteobacteria;delta/epsilon subdivisions;Deltaproteobacteria;Syntrophobacterales;Syntrophobacteraceae;Desulfacinum;	1254	1071	860	1035	852	1180	941	1077	910
cellular organisms;Bacteria;Proteobacteria;delta/epsilon subdivisions;Deltaproteobacteria;Syntrophobacterales;Syntrophobacteraceae;Desulfoglaeba;	624	467	413	476	411	572	436	496	428
cellular organisms;Bacteria;Proteobacteria;delta/epsilon subdivisions;Deltaproteobacteria;Syntrophobacterales;Syntrophobacteraceae;Desulforhabdus;	0	0	0	1	0	0	0	0	0
cellular organisms;Bacteria;Proteobacteria;delta/epsilon subdivisions;Deltaproteobacteria;Syntrophobacterales;Syntrophobacteraceae;Desulfosoma;	541	413	362	378	314	440	330	411	345
cellular organisms;Bacteria;Proteobacteria;delta/epsilon subdivisions;Deltaproteobacteria;Syntrophobacterales;Syntrophobacteraceae;Syntrophobacter;	2649	2118	1890	2266	1863	2452	1981	2227	2105
cellular organisms;Bacteria;Proteobacteria;delta/epsilon subdivisions;Deltaproteobacteria;Syntrophobacterales;Syntrophobacteraceae;Thermodesulforhabdus;	467	343	318	372	301	400	322	368	322
cellular organisms;Bacteria;Proteobacteria;delta/epsilon subdivisions;Deltaproteobacteria;Syntrophobacterales;Syntrophorhabdaceae;Syntrophorhabdus;	2865	2342	1998	2345	1943	2627	2084	2600	2224
cellular organisms;Bacteria;Proteobacteria;delta/epsilon subdivisions;Epsilonproteobacteria;Campylobacterales;Campylobacteraceae;Arcobacter group;Aliarcobacter;	21	10	17	18	7	12	10	14	17
cellular organisms;Bacteria;Proteobacteria;delta/epsilon subdivisions;Epsilonproteobacteria;Campylobacterales;Campylobacteraceae;Arcobacter group;Arcobacter;	1086	856	713	856	720	976	817	894	914
cellular organisms;Bacteria;Proteobacteria;delta/epsilon subdivisions;Epsilonproteobacteria;Campylobacterales;Campylobacteraceae;Arcobacter group;Halarcobacter;	197	147	116	160	141	195	184	185	172
cellular organisms;Bacteria;Proteobacteria;delta/epsilon subdivisions;Epsilonproteobacteria;Campylobacterales;Campylobacteraceae;Arcobacter group;Malaciobacter;	205	181	160	193	137	189	122	188	166
cellular organisms;Bacteria;Proteobacteria;delta/epsilon subdivisions;Epsilonproteobacteria;Campylobacterales;Campylobacteraceae;Arcobacter group;Poseidonibacter;	171	125	133	150	116	170	139	137	137
cellular organisms;Bacteria;Proteobacteria;delta/epsilon subdivisions;Epsilonproteobacteria;Campylobacterales;Campylobacteraceae;Arcobacter group;Pseudoarcobacter;	68	55	37	42	54	38	36	42	32
cellular organisms;Bacteria;Proteobacteria;delta/epsilon subdivisions;Epsilonproteobacteria;Campylobacterales;Campylobacteraceae;Campylobacter;	2656	2100	1838	2167	1703	2475	1857	2242	1963
cellular organisms;Bacteria;Proteobacteria;delta/epsilon subdivisions;Epsilonproteobacteria;Campylobacterales;Campylobacteraceae;Sulfurospirillum;	877	700	604	726	531	737	567	675	577
cellular organisms;Bacteria;Proteobacteria;delta/epsilon subdivisions;Epsilonproteobacteria;Campylobacterales;Helicobacteraceae;Helicobacter;	3205	2609	2184	2750	2306	2994	2283	2918	2454
cellular organisms;Bacteria;Proteobacteria;delta/epsilon subdivisions;Epsilonproteobacteria;Campylobacterales;Helicobacteraceae;Wolinella;	133	87	89	112	72	119	96	165	110
cellular organisms;Bacteria;Proteobacteria;delta/epsilon subdivisions;Epsilonproteobacteria;Campylobacterales;Hydrogenimonaceae;Hydrogenimonas;	376	330	273	336	257	381	298	339	297
cellular organisms;Bacteria;Proteobacteria;delta/epsilon subdivisions;Epsilonproteobacteria;Campylobacterales;Sulfurovaceae;Nitratifractor;	169	111	107	115	93	115	119	102	106
cellular organisms;Bacteria;Proteobacteria;delta/epsilon subdivisions;Epsilonproteobacteria;Campylobacterales;Sulfurovaceae;Sulfurovum;	1418	1062	978	1090	885	1302	939	1158	932
cellular organisms;Bacteria;Proteobacteria;delta/epsilon subdivisions;Epsilonproteobacteria;Campylobacterales;Thiovulaceae;Sulfuricurvum;	552	399	397	504	386	571	494	461	515
cellular organisms;Bacteria;Proteobacteria;delta/epsilon subdivisions;Epsilonproteobacteria;Campylobacterales;Thiovulaceae;Sulfurimonas;	1106	846	712	881	726	1025	730	893	746
cellular organisms;Bacteria;Proteobacteria;delta/epsilon subdivisions;Epsilonproteobacteria;Campylobacterales;Thiovulaceae;Thiovulum;	77	45	69	66	55	82	65	92	65
cellular organisms;Bacteria;Proteobacteria;delta/epsilon subdivisions;Epsilonproteobacteria;Nautiliales;Nautiliaceae;Caminibacter;	155	121	88	140	77	155	152	109	164
cellular organisms;Bacteria;Proteobacteria;delta/epsilon subdivisions;Epsilonproteobacteria;Nautiliales;Nautiliaceae;Cetia;	49	30	31	48	33	34	31	56	48
cellular organisms;Bacteria;Proteobacteria;delta/epsilon subdivisions;Epsilonproteobacteria;Nautiliales;Nautiliaceae;Lebetimonas;	133	109	87	115	93	131	114	144	136
cellular organisms;Bacteria;Proteobacteria;delta/epsilon subdivisions;Epsilonproteobacteria;Nautiliales;Nautiliaceae;Nautilia;	88	83	67	65	65	74	55	69	60
cellular organisms;Bacteria;Proteobacteria;delta/epsilon subdivisions;Epsilonproteobacteria;Nautiliales;Nitratiruptoraceae;Nitratiruptor;	346	276	240	292	254	316	232	247	236
cellular organisms;Bacteria;Proteobacteria;delta/epsilon subdivisions;Epsilonproteobacteria;Nautiliales;Nitratiruptoraceae;Nitrosophilus;	80	77	62	74	50	81	139	75	132
cellular organisms;Bacteria;Proteobacteria;Gammaproteobacteria;Acidiferrobacterales;Acidiferrobacteraceae;Acidiferrobacter;	1398	1180	950	1260	1052	1427	1189	1109	1083
cellular organisms;Bacteria;Proteobacteria;Gammaproteobacteria;Acidiferrobacterales;Acidiferrobacteraceae;Sulfuricaulis;	1134	908	1036	1515	987	1508	964	1273	1056
cellular organisms;Bacteria;Proteobacteria;Gammaproteobacteria;Acidiferrobacterales;Acidiferrobacteraceae;Sulfurifustis;	2826	2583	2438	3533	2452	3788	2524	3196	2824
cellular organisms;Bacteria;Proteobacteria;Gammaproteobacteria;Aeromonadales;Aeromonadaceae;Aeromonas;	5637	3995	3607	4231	3455	4704	3548	4240	3638
cellular organisms;Bacteria;Proteobacteria;Gammaproteobacteria;Aeromonadales;Aeromonadaceae;Dongshaea;	247	171	178	162	147	199	162	199	192
cellular organisms;Bacteria;Proteobacteria;Gammaproteobacteria;Aeromonadales;Aeromonadaceae;Oceanimonas;	668	461	443	540	424	596	482	532	443
cellular organisms;Bacteria;Proteobacteria;Gammaproteobacteria;Aeromonadales;Aeromonadaceae;Oceanisphaera;	560	410	394	451	370	573	382	442	401
cellular organisms;Bacteria;Proteobacteria;Gammaproteobacteria;Aeromonadales;Aeromonadaceae;Pseudaeromonas;	1	1	0	1	0	0	1	4	0
cellular organisms;Bacteria;Proteobacteria;Gammaproteobacteria;Aeromonadales;Aeromonadaceae;Tolumonas;	649	500	429	549	445	561	457	516	471
cellular organisms;Bacteria;Proteobacteria;Gammaproteobacteria;Aeromonadales;Aeromonadaceae;Zobellella;	1004	762	633	766	613	868	716	737	762
cellular organisms;Bacteria;Proteobacteria;Gammaproteobacteria;Aeromonadales;Succinivibrionaceae;Anaerobiospirillum;	182	154	126	143	107	142	141	155	162
cellular organisms;Bacteria;Proteobacteria;Gammaproteobacteria;Aeromonadales;Succinivibrionaceae;Ruminobacter;	108	77	59	82	66	72	67	68	67
cellular organisms;Bacteria;Proteobacteria;Gammaproteobacteria;Aeromonadales;Succinivibrionaceae;Succinatimonas;	117	78	84	111	75	98	48	111	92
cellular organisms;Bacteria;Proteobacteria;Gammaproteobacteria;Aeromonadales;Succinivibrionaceae;Succinimonas;	105	78	65	108	71	88	58	78	59
cellular organisms;Bacteria;Proteobacteria;Gammaproteobacteria;Aeromonadales;Succinivibrionaceae;Succinivibrio;	134	137	93	112	76	145	99	134	106
cellular organisms;Bacteria;Proteobacteria;Gammaproteobacteria;Alteromonadales;Alteromonadaceae;Aestuariibacter;	433	272	261	278	237	300	214	309	226
cellular organisms;Bacteria;Proteobacteria;Gammaproteobacteria;Alteromonadales;Alteromonadaceae;Agaribacter;	3	0	0	4	0	5	1	0	1
cellular organisms;Bacteria;Proteobacteria;Gammaproteobacteria;Alteromonadales;Alteromonadaceae;Agarivorans;	477	338	321	345	250	432	267	339	284
cellular organisms;Bacteria;Proteobacteria;Gammaproteobacteria;Alteromonadales;Alteromonadaceae;Algibacillus;	236	135	150	163	122	179	100	176	113
cellular organisms;Bacteria;Proteobacteria;Gammaproteobacteria;Alteromonadales;Alteromonadaceae;Alginatibacterium;	203	182	125	178	146	184	149	191	136
cellular organisms;Bacteria;Proteobacteria;Gammaproteobacteria;Alteromonadales;Alteromonadaceae;Aliagarivorans;	259	200	165	200	156	220	166	169	176
cellular organisms;Bacteria;Proteobacteria;Gammaproteobacteria;Alteromonadales;Alteromonadaceae;Aliiglaciecola;	423	322	294	317	249	374	252	341	281
cellular organisms;Bacteria;Proteobacteria;Gammaproteobacteria;Alteromonadales;Alteromonadaceae;Alishewanella;	647	478	428	549	438	563	508	610	520
cellular organisms;Bacteria;Proteobacteria;Gammaproteobacteria;Alteromonadales;Alteromonadaceae;Alteromonas;	4074	2874	2650	3227	2469	3691	2573	3310	2712
cellular organisms;Bacteria;Proteobacteria;Gammaproteobacteria;Alteromonadales;Alteromonadaceae;Bowmanella;	744	548	458	583	462	673	539	595	497
cellular organisms;Bacteria;Proteobacteria;Gammaproteobacteria;Alteromonadales;Alteromonadaceae;Catenovulum;	1067	880	736	938	683	1020	698	854	779
cellular organisms;Bacteria;Proteobacteria;Gammaproteobacteria;Alteromonadales;Alteromonadaceae;Gayadomonas;	156	121	118	138	109	162	109	140	111
cellular organisms;Bacteria;Proteobacteria;Gammaproteobacteria;Alteromonadales;Alteromonadaceae;Glaciecola;	1756	1513	1167	883	660	995	669	942	706
cellular organisms;Bacteria;Proteobacteria;Gammaproteobacteria;Alteromonadales;Alteromonadaceae;Halioxenophilus;	0	1	0	0	0	0	0	1	0
cellular organisms;Bacteria;Proteobacteria;Gammaproteobacteria;Alteromonadales;Alteromonadaceae;Hydrocarboniclastica;	472	335	334	473	424	535	373	477	379
cellular organisms;Bacteria;Proteobacteria;Gammaproteobacteria;Alteromonadales;Alteromonadaceae;Lacimicrobium;	613	411	376	463	356	483	362	519	370
cellular organisms;Bacteria;Proteobacteria;Gammaproteobacteria;Alteromonadales;Alteromonadaceae;Mangrovitalea;	780	669	549	744	647	856	737	758	679
cellular organisms;Bacteria;Proteobacteria;Gammaproteobacteria;Alteromonadales;Alteromonadaceae;Marinobacter;	14142	10205	9227	12194	9829	13620	10772	11924	10521
cellular organisms;Bacteria;Proteobacteria;Gammaproteobacteria;Alteromonadales;Alteromonadaceae;Marisediminitalea;	29	26	15	25	32	24	14	31	22
cellular organisms;Bacteria;Proteobacteria;Gammaproteobacteria;Alteromonadales;Alteromonadaceae;Neptunicella;	244	200	173	232	187	263	202	225	206
cellular organisms;Bacteria;Proteobacteria;Gammaproteobacteria;Alteromonadales;Alteromonadaceae;Ningiella;	160	110	96	144	107	118	91	132	99
cellular organisms;Bacteria;Proteobacteria;Gammaproteobacteria;Alteromonadales;Alteromonadaceae;Paraglaciecola;	1826	1318	1207	1396	1113	1604	1057	1459	1137
cellular organisms;Bacteria;Proteobacteria;Gammaproteobacteria;Alteromonadales;Alteromonadaceae;Salinimonas;	710	533	472	545	406	641	469	578	499
cellular organisms;Bacteria;Proteobacteria;Gammaproteobacteria;Alteromonadales;Alteromonadaceae;Saliniradius;	161	130	120	142	114	161	121	137	102
cellular organisms;Bacteria;Proteobacteria;Gammaproteobacteria;Alteromonadales;Alteromonadaceae;Tamilnaduibacter;	251	197	197	265	173	227	173	242	175
cellular organisms;Bacteria;Proteobacteria;Gammaproteobacteria;Alteromonadales;Alteromonadales genera incertae sedis;Aestuariicella;	782	506	481	584	464	767	416	451	386
cellular organisms;Bacteria;Proteobacteria;Gammaproteobacteria;Alteromonadales;Alteromonadales genera incertae sedis;Motilimonas;	170	133	115	147	139	175	114	147	128
cellular organisms;Bacteria;Proteobacteria;Gammaproteobacteria;Alteromonadales;Alteromonadales genera incertae sedis;Neiella;	352	237	222	262	214	287	219	240	215
cellular organisms;Bacteria;Proteobacteria;Gammaproteobacteria;Alteromonadales;Colwelliaceae;Colwellia;	2953	2091	1896	2364	1754	2556	1879	2301	1938
cellular organisms;Bacteria;Proteobacteria;Gammaproteobacteria;Alteromonadales;Colwelliaceae;Litorilituus;	161	112	104	129	83	121	131	130	123
cellular organisms;Bacteria;Proteobacteria;Gammaproteobacteria;Alteromonadales;Colwelliaceae;Thalassomonas;	779	590	495	548	468	689	500	529	458
cellular organisms;Bacteria;Proteobacteria;Gammaproteobacteria;Alteromonadales;Colwelliaceae;Thalassotalea;	2103	1584	1338	1674	1313	2002	1513	1737	1608
cellular organisms;Bacteria;Proteobacteria;Gammaproteobacteria;Alteromonadales;Ferrimonadaceae;Ferrimonas;	1774	1198	1113	1346	1117	1525	1124	1479	1244
cellular organisms;Bacteria;Proteobacteria;Gammaproteobacteria;Alteromonadales;Ferrimonadaceae;Paraferrimonas;	457	389	314	408	310	478	331	423	371
cellular organisms;Bacteria;Proteobacteria;Gammaproteobacteria;Alteromonadales;Idiomarinaceae;Aliidiomarina;	1427	1032	934	1110	828	1311	923	1110	1049
cellular organisms;Bacteria;Proteobacteria;Gammaproteobacteria;Alteromonadales;Idiomarinaceae;Idiomarina;	1631	1209	1145	1335	1055	1568	1087	1411	1156
cellular organisms;Bacteria;Proteobacteria;Gammaproteobacteria;Alteromonadales;Idiomarinaceae;Pseudidiomarina;	1589	1180	1025	1299	1014	1521	1057	1333	1130
cellular organisms;Bacteria;Proteobacteria;Gammaproteobacteria;Alteromonadales;Moritellaceae;Moritella;	581	442	373	432	326	485	343	471	346
cellular organisms;Bacteria;Proteobacteria;Gammaproteobacteria;Alteromonadales;Pseudoalteromonadaceae;Algicola;	232	158	147	185	121	193	152	173	141
cellular organisms;Bacteria;Proteobacteria;Gammaproteobacteria;Alteromonadales;Pseudoalteromonadaceae;Pseudoalteromonas;	7464	5779	4951	6169	4629	6899	5250	6167	5447
cellular organisms;Bacteria;Proteobacteria;Gammaproteobacteria;Alteromonadales;Pseudoalteromonadaceae;Psychrosphaera;	257	195	165	189	159	199	157	204	164
cellular organisms;Bacteria;Proteobacteria;Gammaproteobacteria;Alteromonadales;Psychromonadaceae;Corallincola;	283	241	189	248	156	256	169	225	204
cellular organisms;Bacteria;Proteobacteria;Gammaproteobacteria;Alteromonadales;Psychromonadaceae;Psychromonas;	1320	1151	965	1144	867	1306	1012	1115	1089
cellular organisms;Bacteria;Proteobacteria;Gammaproteobacteria;Alteromonadales;Shewanellaceae;Parashewanella;	318	244	230	269	240	319	233	287	265
cellular organisms;Bacteria;Proteobacteria;Gammaproteobacteria;Alteromonadales;Shewanellaceae;Shewanella;	7504	5463	4788	5921	4652	6490	4774	5991	4873
cellular organisms;Bacteria;Proteobacteria;Gammaproteobacteria;Arenicellales;Arenicellaceae;Arenicella;	809	632	554	739	595	836	558	790	572
cellular organisms;Bacteria;Proteobacteria;Gammaproteobacteria;Cardiobacteriales;Cardiobacteriaceae;Cardiobacterium;	500	388	331	409	313	473	337	392	362
cellular organisms;Bacteria;Proteobacteria;Gammaproteobacteria;Cardiobacteriales;Cardiobacteriaceae;Dichelobacter;	107	98	71	76	79	82	50	56	69
cellular organisms;Bacteria;Proteobacteria;Gammaproteobacteria;Cardiobacteriales;Cardiobacteriaceae;Rappaport;	86	74	58	77	59	107	81	85	57
cellular organisms;Bacteria;Proteobacteria;Gammaproteobacteria;Cardiobacteriales;Cardiobacteriaceae;Suttonella;	268	215	191	263	184	219	164	234	194
cellular organisms;Bacteria;Proteobacteria;Gammaproteobacteria;Cellvibrionales;Cellvibrionaceae;Agaribacterium;	241	208	162	215	147	235	157	191	171
cellular organisms;Bacteria;Proteobacteria;Gammaproteobacteria;Cellvibrionales;Cellvibrionaceae;Agarilytica;	369	299	282	384	240	372	259	314	282
cellular organisms;Bacteria;Proteobacteria;Gammaproteobacteria;Cellvibrionales;Cellvibrionaceae;Candidatus Endobugula;	249	149	150	244	137	204	165	213	195
cellular organisms;Bacteria;Proteobacteria;Gammaproteobacteria;Cellvibrionales;Cellvibrionaceae;Cellvibrio;	5051	3801	3480	3340	2461	3835	2622	3405	2674
cellular organisms;Bacteria;Proteobacteria;Gammaproteobacteria;Cellvibrionales;Cellvibrionaceae;Exilibacterium;	960	661	624	729	597	886	624	741	595
cellular organisms;Bacteria;Proteobacteria;Gammaproteobacteria;Cellvibrionales;Cellvibrionaceae;Gilvimarinus;	750	613	533	603	459	726	496	618	517
cellular organisms;Bacteria;Proteobacteria;Gammaproteobacteria;Cellvibrionales;Cellvibrionaceae;Marinagarivorans;	214	176	151	197	119	226	138	186	126
cellular organisms;Bacteria;Proteobacteria;Gammaproteobacteria;Cellvibrionales;Cellvibrionaceae;Marinimicrobium;	1182	809	703	837	645	978	744	880	749
cellular organisms;Bacteria;Proteobacteria;Gammaproteobacteria;Cellvibrionales;Cellvibrionaceae;Pseudomaricurvus;	2405	1639	1595	1902	1448	2237	1501	1708	1438
cellular organisms;Bacteria;Proteobacteria;Gammaproteobacteria;Cellvibrionales;Cellvibrionaceae;Pseudoteredinibacter;	345	259	245	276	217	329	242	259	259
cellular organisms;Bacteria;Proteobacteria;Gammaproteobacteria;Cellvibrionales;Cellvibrionaceae;Saccharophagus;	951	714	694	786	568	859	587	808	634
cellular organisms;Bacteria;Proteobacteria;Gammaproteobacteria;Cellvibrionales;Cellvibrionaceae;Simiduia;	672	503	456	596	469	618	420	612	505
cellular organisms;Bacteria;Proteobacteria;Gammaproteobacteria;Cellvibrionales;Cellvibrionaceae;Teredinibacter;	1649	1137	1165	1290	1027	1476	1053	1246	1064
cellular organisms;Bacteria;Proteobacteria;Gammaproteobacteria;Cellvibrionales;Cellvibrionaceae;Umboniibacter;	189	152	122	163	125	161	160	149	153
cellular organisms;Bacteria;Proteobacteria;Gammaproteobacteria;Cellvibrionales;Halieaceae;Chromatocurvus;	566	370	349	504	371	529	444	479	365
cellular organisms;Bacteria;Proteobacteria;Gammaproteobacteria;Cellvibrionales;Halieaceae;Congregibacter;	358	308	248	318	241	369	229	340	265
cellular organisms;Bacteria;Proteobacteria;Gammaproteobacteria;Cellvibrionales;Halieaceae;Haliea;	5926	3523	3603	3453	2590	4292	2356	3091	2243
cellular organisms;Bacteria;Proteobacteria;Gammaproteobacteria;Cellvibrionales;Halieaceae;Halioglobus;	3486	2306	2135	2856	2218	3074	2199	2701	2133
cellular organisms;Bacteria;Proteobacteria;Gammaproteobacteria;Cellvibrionales;Halieaceae;Kineobactrum;	1400	997	847	1105	866	1244	960	1033	883
cellular organisms;Bacteria;Proteobacteria;Gammaproteobacteria;Cellvibrionales;Halieaceae;Luminiphilus;	361	266	258	286	255	367	219	282	215
cellular organisms;Bacteria;Proteobacteria;Gammaproteobacteria;Cellvibrionales;Halieaceae;Parahaliea;	1874	1367	1270	1469	1206	1736	1187	1501	1241
cellular organisms;Bacteria;Proteobacteria;Gammaproteobacteria;Cellvibrionales;Halieaceae;Pseudohaliea;	438	358	325	376	278	416	256	343	280
cellular organisms;Bacteria;Proteobacteria;Gammaproteobacteria;Cellvibrionales;Microbulbiferaceae;Microbulbifer;	5892	4374	3865	4851	3721	5404	4033	4992	4258
cellular organisms;Bacteria;Proteobacteria;Gammaproteobacteria;Cellvibrionales;Porticoccaceae;Porticoccus;	279	222	205	245	172	281	187	275	228
cellular organisms;Bacteria;Proteobacteria;Gammaproteobacteria;Cellvibrionales;Spongiibacteraceae;Dasania;	320	272	220	267	192	295	252	259	243
cellular organisms;Bacteria;Proteobacteria;Gammaproteobacteria;Cellvibrionales;Spongiibacteraceae;Marortus;	41	38	24	37	23	33	23	41	28
cellular organisms;Bacteria;Proteobacteria;Gammaproteobacteria;Cellvibrionales;Spongiibacteraceae;Oceanicoccus;	719	512	454	608	513	713	487	666	482
cellular organisms;Bacteria;Proteobacteria;Gammaproteobacteria;Cellvibrionales;Spongiibacteraceae;Sinobacterium;	262	187	176	210	190	241	180	198	164
cellular organisms;Bacteria;Proteobacteria;Gammaproteobacteria;Cellvibrionales;Spongiibacteraceae;Spongiibacter;	2094	1533	1393	1699	1345	2001	1214	1603	1209
cellular organisms;Bacteria;Proteobacteria;Gammaproteobacteria;Cellvibrionales;Spongiibacteraceae;Zhongshania;	590	435	366	518	418	569	318	432	344
cellular organisms;Bacteria;Proteobacteria;Gammaproteobacteria;Chromatiales;Chromatiaceae;Allochromatium;	1390	1014	912	1211	885	1327	945	1059	929
cellular organisms;Bacteria;Proteobacteria;Gammaproteobacteria;Chromatiales;Chromatiaceae;Arsukibacterium;	236	165	144	170	145	191	143	133	121
cellular organisms;Bacteria;Proteobacteria;Gammaproteobacteria;Chromatiales;Chromatiaceae;Candidatus Nitrosacidococcus;	376	262	240	312	253	404	251	323	306
cellular organisms;Bacteria;Proteobacteria;Gammaproteobacteria;Chromatiales;Chromatiaceae;Candidatus Nitrosoglobus;	523	359	291	519	345	554	391	460	364
cellular organisms;Bacteria;Proteobacteria;Gammaproteobacteria;Chromatiales;Chromatiaceae;Candidatus Tenderia;	757	608	578	855	517	908	747	761	662
cellular organisms;Bacteria;Proteobacteria;Gammaproteobacteria;Chromatiales;Chromatiaceae;Candidatus Thiosymbion;	928	724	665	794	686	915	661	773	687
cellular organisms;Bacteria;Proteobacteria;Gammaproteobacteria;Chromatiales;Chromatiaceae;Chromatium;	728	556	468	610	454	661	521	628	538
cellular organisms;Bacteria;Proteobacteria;Gammaproteobacteria;Chromatiales;Chromatiaceae;Halochromatium;	1351	975	933	1107	973	1296	1062	1078	978
cellular organisms;Bacteria;Proteobacteria;Gammaproteobacteria;Chromatiales;Chromatiaceae;Imhoffiella;	424	366	340	424	323	462	347	418	337
cellular organisms;Bacteria;Proteobacteria;Gammaproteobacteria;Chromatiales;Chromatiaceae;Lamprobacter;	362	283	238	273	234	335	263	302	257
cellular organisms;Bacteria;Proteobacteria;Gammaproteobacteria;Chromatiales;Chromatiaceae;Lamprocystis;	1121	812	702	854	730	980	762	868	760
cellular organisms;Bacteria;Proteobacteria;Gammaproteobacteria;Chromatiales;Chromatiaceae;Marichromatium;	992	753	634	896	755	974	828	845	752
cellular organisms;Bacteria;Proteobacteria;Gammaproteobacteria;Chromatiales;Chromatiaceae;Nitrosococcus;	3337	2624	2328	3227	2561	3633	4225	3213	3786
cellular organisms;Bacteria;Proteobacteria;Gammaproteobacteria;Chromatiales;Chromatiaceae;Pararheinheimera;	199	160	123	148	104	160	125	173	133
cellular organisms;Bacteria;Proteobacteria;Gammaproteobacteria;Chromatiales;Chromatiaceae;Rhabdochromatium;	439	311	277	356	277	421	320	317	302
cellular organisms;Bacteria;Proteobacteria;Gammaproteobacteria;Chromatiales;Chromatiaceae;Rheinheimera;	2417	1790	1565	1801	1458	2256	1512	1907	1653
cellular organisms;Bacteria;Proteobacteria;Gammaproteobacteria;Chromatiales;Chromatiaceae;Thermochromatium;	310	250	249	339	233	362	288	364	274
cellular organisms;Bacteria;Proteobacteria;Gammaproteobacteria;Chromatiales;Chromatiaceae;Thiobaca;	485	401	338	431	332	467	344	400	402
cellular organisms;Bacteria;Proteobacteria;Gammaproteobacteria;Chromatiales;Chromatiaceae;Thiocapsa;	3207	2320	2222	2668	2204	2995	2239	2678	2280
cellular organisms;Bacteria;Proteobacteria;Gammaproteobacteria;Chromatiales;Chromatiaceae;Thiococcus;	691	531	445	589	493	731	472	604	504
cellular organisms;Bacteria;Proteobacteria;Gammaproteobacteria;Chromatiales;Chromatiaceae;Thiocystis;	2334	1704	1621	1870	1526	2162	1560	1957	1597
cellular organisms;Bacteria;Proteobacteria;Gammaproteobacteria;Chromatiales;Chromatiaceae;Thiodictyon;	1408	1114	1012	1160	959	1310	1020	1226	1111
cellular organisms;Bacteria;Proteobacteria;Gammaproteobacteria;Chromatiales;Chromatiaceae;Thioflavicoccus;	557	429	427	490	371	554	418	518	434
cellular organisms;Bacteria;Proteobacteria;Gammaproteobacteria;Chromatiales;Chromatiaceae;Thiohalocapsa;	3331	2607	2300	2916	2356	3324	2624	2889	2431
cellular organisms;Bacteria;Proteobacteria;Gammaproteobacteria;Chromatiales;Chromatiaceae;Thiorhodococcus;	1801	1317	1169	1535	1221	1833	1276	1553	1328
cellular organisms;Bacteria;Proteobacteria;Gammaproteobacteria;Chromatiales;Chromatiaceae;Thiorhodovibrio;	1021	802	668	853	751	976	773	869	726
cellular organisms;Bacteria;Proteobacteria;Gammaproteobacteria;Chromatiales;Chromatiaceae;Thiospirillum;	360	255	259	309	238	339	251	300	253
cellular organisms;Bacteria;Proteobacteria;Gammaproteobacteria;Chromatiales;Chromatiales incertae sedis;Thiohalobacter;	1125	848	784	1132	885	1247	942	1132	989
cellular organisms;Bacteria;Proteobacteria;Gammaproteobacteria;Chromatiales;Ectothiorhodospiraceae;Acidihalobacter;	2659	2049	1826	2463	1918	2726	2119	2231	2065
cellular organisms;Bacteria;Proteobacteria;Gammaproteobacteria;Chromatiales;Ectothiorhodospiraceae;Alkalilimnicola;	2104	1564	1467	1886	1525	2149	1600	1870	1602
cellular organisms;Bacteria;Proteobacteria;Gammaproteobacteria;Chromatiales;Ectothiorhodospiraceae;Alkalispirillum;	381	286	263	341	306	435	286	340	278
cellular organisms;Bacteria;Proteobacteria;Gammaproteobacteria;Chromatiales;Ectothiorhodospiraceae;Aquisalimonas;	1296	1034	890	1187	990	1387	989	1120	961
cellular organisms;Bacteria;Proteobacteria;Gammaproteobacteria;Chromatiales;Ectothiorhodospiraceae;Arhodomonas;	760	612	554	750	614	891	1016	701	894
cellular organisms;Bacteria;Proteobacteria;Gammaproteobacteria;Chromatiales;Ectothiorhodospiraceae;Candidatus Macondimonas;	814	603	559	757	558	836	575	679	565
cellular organisms;Bacteria;Proteobacteria;Gammaproteobacteria;Chromatiales;Ectothiorhodospiraceae;Ectothiorhodosinus;	279	172	199	247	180	257	166	190	189
cellular organisms;Bacteria;Proteobacteria;Gammaproteobacteria;Chromatiales;Ectothiorhodospiraceae;Ectothiorhodospira;	1954	1474	1345	1682	1383	1905	1519	1660	1425
cellular organisms;Bacteria;Proteobacteria;Gammaproteobacteria;Chromatiales;Ectothiorhodospiraceae;Halofilum;	785	603	495	698	508	825	608	655	590
cellular organisms;Bacteria;Proteobacteria;Gammaproteobacteria;Chromatiales;Ectothiorhodospiraceae;Halopeptonella;	182	126	116	157	109	186	129	153	124
cellular organisms;Bacteria;Proteobacteria;Gammaproteobacteria;Chromatiales;Ectothiorhodospiraceae;Halorhodospira;	1809	1452	1325	1604	1277	1817	1349	1545	1439
cellular organisms;Bacteria;Proteobacteria;Gammaproteobacteria;Chromatiales;Ectothiorhodospiraceae;Inmirania;	1235	922	830	1155	891	1350	1000	1161	1014
cellular organisms;Bacteria;Proteobacteria;Gammaproteobacteria;Chromatiales;Ectothiorhodospiraceae;Nitrococcus;	1066	907	747	1018	818	1246	951	803	820
cellular organisms;Bacteria;Proteobacteria;Gammaproteobacteria;Chromatiales;Ectothiorhodospiraceae;Oceanococcus;	945	756	662	991	663	900	620	885	740
cellular organisms;Bacteria;Proteobacteria;Gammaproteobacteria;Chromatiales;Ectothiorhodospiraceae;Spiribacter;	2588	2099	1861	2379	1931	2715	1974	2172	2013
cellular organisms;Bacteria;Proteobacteria;Gammaproteobacteria;Chromatiales;Ectothiorhodospiraceae;Thioalbus;	1145	866	776	1140	846	1309	944	1125	968
cellular organisms;Bacteria;Proteobacteria;Gammaproteobacteria;Chromatiales;Ectothiorhodospiraceae;Thioalkalivibrio;	10022	7735	6862	9441	7249	10896	8036	8910	7882
cellular organisms;Bacteria;Proteobacteria;Gammaproteobacteria;Chromatiales;Ectothiorhodospiraceae;Thiogranum;	572	411	387	524	372	593	411	459	469
cellular organisms;Bacteria;Proteobacteria;Gammaproteobacteria;Chromatiales;Ectothiorhodospiraceae;Thiohalomonas;	921	749	652	849	703	932	783	888	780
cellular organisms;Bacteria;Proteobacteria;Gammaproteobacteria;Chromatiales;Ectothiorhodospiraceae;Thiohalospira;	454	383	320	460	340	504	383	513	379
cellular organisms;Bacteria;Proteobacteria;Gammaproteobacteria;Chromatiales;Ectothiorhodospiraceae;Thiorhodospira;	381	290	282	394	257	464	272	329	301
cellular organisms;Bacteria;Proteobacteria;Gammaproteobacteria;Chromatiales;Granulosicoccaceae;Granulosicoccus;	899	643	622	700	563	846	603	727	633
cellular organisms;Bacteria;Proteobacteria;Gammaproteobacteria;Chromatiales;Granulosicoccaceae;Sulfuriflexus;	451	389	342	433	272	461	332	370	316
cellular organisms;Bacteria;Proteobacteria;Gammaproteobacteria;Chromatiales;Halothiobacillaceae;Halothiobacillus;	1620	1232	1065	1338	1081	1548	1240	1444	1254
cellular organisms;Bacteria;Proteobacteria;Gammaproteobacteria;Chromatiales;Thioalkalibacteraceae;Guyparkeria;	173	135	111	187	150	219	198	181	180
cellular organisms;Bacteria;Proteobacteria;Gammaproteobacteria;Chromatiales;Thioalkalispiraceae;Sulfurivermis;	464	388	340	489	383	579	439	519	472
cellular organisms;Bacteria;Proteobacteria;Gammaproteobacteria;Chromatiales;Thioalkalispiraceae;Thiohalophilus;	419	356	304	440	294	497	374	411	368
cellular organisms;Bacteria;Proteobacteria;Gammaproteobacteria;Chromatiales;Wenzhouxiangellaceae;Wenzhouxiangella;	6516	4831	4475	5654	4567	6449	4861	5784	4920
cellular organisms;Bacteria;Proteobacteria;Gammaproteobacteria;Chromatiales;Woeseiaceae;Woeseia;	1332	922	900	1086	743	1298	976	1112	872
cellular organisms;Bacteria;Proteobacteria;Gammaproteobacteria;Enterobacterales;Bruguierivoracaceae;Biostraticola;	154	127	110	141	99	128	114	160	105
cellular organisms;Bacteria;Proteobacteria;Gammaproteobacteria;Enterobacterales;Bruguierivoracaceae;Bruguierivorax;	319	210	196	267	236	267	248	196	217
cellular organisms;Bacteria;Proteobacteria;Gammaproteobacteria;Enterobacterales;Bruguierivoracaceae;Sodalis;	975	718	646	816	671	907	620	711	679
cellular organisms;Bacteria;Proteobacteria;Gammaproteobacteria;Enterobacterales;Budviciaceae;Budvicia;	204	174	149	208	139	208	132	156	144
cellular organisms;Bacteria;Proteobacteria;Gammaproteobacteria;Enterobacterales;Budviciaceae;Jinshanibacter;	117	86	55	96	77	106	61	77	58
cellular organisms;Bacteria;Proteobacteria;Gammaproteobacteria;Enterobacterales;Budviciaceae;Leminorella;	228	181	172	241	178	257	210	193	160
cellular organisms;Bacteria;Proteobacteria;Gammaproteobacteria;Enterobacterales;Budviciaceae;Limnobaculum;	46	36	37	24	31	44	34	61	51
cellular organisms;Bacteria;Proteobacteria;Gammaproteobacteria;Enterobacterales;Budviciaceae;Pragia;	103	82	57	72	49	95	55	59	55
cellular organisms;Bacteria;Proteobacteria;Gammaproteobacteria;Enterobacterales;Enterobacterales incertae sedis;Grimontella;	9	7	4	15	14	14	4	13	9
cellular organisms;Bacteria;Proteobacteria;Gammaproteobacteria;Enterobacterales;Enterobacterales incertae sedis;Plesiomonas;	337	241	206	270	212	298	244	252	255
cellular organisms;Bacteria;Proteobacteria;Gammaproteobacteria;Enterobacterales;Enterobacteriaceae;Atlantibacter;	129	96	88	104	103	119	83	111	105
cellular organisms;Bacteria;Proteobacteria;Gammaproteobacteria;Enterobacterales;Enterobacteriaceae;Buttiauxella;	463	340	283	352	293	378	331	373	337
cellular organisms;Bacteria;Proteobacteria;Gammaproteobacteria;Enterobacterales;Enterobacteriaceae;Candidatus Arocatia;	0	0	2	0	0	0	0	3	0
cellular organisms;Bacteria;Proteobacteria;Gammaproteobacteria;Enterobacterales;Enterobacteriaceae;Candidatus Aschnera;	0	1	0	0	0	0	0	1	0
cellular organisms;Bacteria;Proteobacteria;Gammaproteobacteria;Enterobacterales;Enterobacteriaceae;Candidatus Ischnodemia;	0	2	0	0	0	0	1	0	0
cellular organisms;Bacteria;Proteobacteria;Gammaproteobacteria;Enterobacterales;Enterobacteriaceae;Candidatus Ishikawaella;	32	19	21	19	12	26	29	23	9
cellular organisms;Bacteria;Proteobacteria;Gammaproteobacteria;Enterobacterales;Enterobacteriaceae;Candidatus Moranella;	18	15	10	12	7	15	10	15	11
cellular organisms;Bacteria;Proteobacteria;Gammaproteobacteria;Enterobacterales;Enterobacteriaceae;Candidatus Riesia;	30	39	29	22	27	19	26	28	32
cellular organisms;Bacteria;Proteobacteria;Gammaproteobacteria;Enterobacterales;Enterobacteriaceae;Candidatus Rohrkolberia;	0	2	2	1	0	2	0	0	1
cellular organisms;Bacteria;Proteobacteria;Gammaproteobacteria;Enterobacterales;Enterobacteriaceae;Candidatus Schneideria;	0	1	0	0	0	0	0	0	0
cellular organisms;Bacteria;Proteobacteria;Gammaproteobacteria;Enterobacterales;Enterobacteriaceae;Cedecea;	396	283	259	337	260	362	274	303	258
cellular organisms;Bacteria;Proteobacteria;Gammaproteobacteria;Enterobacterales;Enterobacteriaceae;Citrobacter;	4822	2561	2393	2646	2223	3283	1891	3556	2012
cellular organisms;Bacteria;Proteobacteria;Gammaproteobacteria;Enterobacterales;Enterobacteriaceae;Cronobacter;	754	561	525	595	533	704	513	583	503
cellular organisms;Bacteria;Proteobacteria;Gammaproteobacteria;Enterobacterales;Enterobacteriaceae;Edaphovirga;	114	83	77	65	84	75	81	81	92
cellular organisms;Bacteria;Proteobacteria;Gammaproteobacteria;Enterobacterales;Enterobacteriaceae;Enterobacter;	3471	2572	2288	2634	2201	3029	2348	2693	2400
cellular organisms;Bacteria;Proteobacteria;Gammaproteobacteria;Enterobacterales;Enterobacteriaceae;Enterobacteriaceae incertae sedis;ant, tsetse, mealybug, aphid, etc. endosymbionts;ant endosymbionts;Candidatus Blochmannia;	156	126	108	144	118	161	113	142	122
cellular organisms;Bacteria;Proteobacteria;Gammaproteobacteria;Enterobacterales;Enterobacteriaceae;Enterobacteriaceae incertae sedis;ant, tsetse, mealybug, aphid, etc. endosymbionts;ant endosymbionts;Candidatus Westeberhardia;	13	9	2	9	4	18	11	12	17
cellular organisms;Bacteria;Proteobacteria;Gammaproteobacteria;Enterobacterales;Enterobacteriaceae;Enterobacteriaceae incertae sedis;ant, tsetse, mealybug, aphid, etc. endosymbionts;aphid secondary symbionts;Candidatus Hamiltonella;	121	139	99	97	68	105	88	102	106
cellular organisms;Bacteria;Proteobacteria;Gammaproteobacteria;Enterobacterales;Enterobacteriaceae;Enterobacteriaceae incertae sedis;ant, tsetse, mealybug, aphid, etc. endosymbionts;aphid secondary symbionts;Candidatus Regiella;	146	78	59	88	63	119	86	63	76
cellular organisms;Bacteria;Proteobacteria;Gammaproteobacteria;Enterobacterales;Enterobacteriaceae;Enterobacteriaceae incertae sedis;ant, tsetse, mealybug, aphid, etc. endosymbionts;Candidatus Annandia;	14	4	4	10	6	10	7	9	21
cellular organisms;Bacteria;Proteobacteria;Gammaproteobacteria;Enterobacterales;Enterobacteriaceae;Enterobacteriaceae incertae sedis;ant, tsetse, mealybug, aphid, etc. endosymbionts;Candidatus Doolittlea;	10	11	11	7	5	18	7	12	10
cellular organisms;Bacteria;Proteobacteria;Gammaproteobacteria;Enterobacterales;Enterobacteriaceae;Enterobacteriaceae incertae sedis;ant, tsetse, mealybug, aphid, etc. endosymbionts;Candidatus Gullanella;	13	13	10	14	7	17	9	6	10
cellular organisms;Bacteria;Proteobacteria;Gammaproteobacteria;Enterobacterales;Enterobacteriaceae;Enterobacteriaceae incertae sedis;ant, tsetse, mealybug, aphid, etc. endosymbionts;Candidatus Hoaglandella;	14	8	10	8	8	16	6	11	13
cellular organisms;Bacteria;Proteobacteria;Gammaproteobacteria;Enterobacterales;Enterobacteriaceae;Enterobacteriaceae incertae sedis;ant, tsetse, mealybug, aphid, etc. endosymbionts;Candidatus Kleidoceria;	0	0	1	0	0	0	0	0	2
cellular organisms;Bacteria;Proteobacteria;Gammaproteobacteria;Enterobacterales;Enterobacteriaceae;Enterobacteriaceae incertae sedis;ant, tsetse, mealybug, aphid, etc. endosymbionts;Candidatus Mikella;	17	12	9	10	5	20	8	8	13
cellular organisms;Bacteria;Proteobacteria;Gammaproteobacteria;Enterobacterales;Enterobacteriaceae;Enterobacteriaceae incertae sedis;ant, tsetse, mealybug, aphid, etc. endosymbionts;Candidatus Purcelliella;	18	22	19	23	16	20	28	22	11
cellular organisms;Bacteria;Proteobacteria;Gammaproteobacteria;Enterobacterales;Enterobacteriaceae;Enterobacteriaceae incertae sedis;ant, tsetse, mealybug, aphid, etc. endosymbionts;Candidatus Symbiopectobacterium;	42	29	30	29	22	37	31	32	37
cellular organisms;Bacteria;Proteobacteria;Gammaproteobacteria;Enterobacterales;Enterobacteriaceae;Enterobacteriaceae incertae sedis;ant, tsetse, mealybug, aphid, etc. endosymbionts;Candidatus Tachikawaea;	28	30	13	23	21	20	16	18	11
cellular organisms;Bacteria;Proteobacteria;Gammaproteobacteria;Enterobacterales;Enterobacteriaceae;Escherichia;	6973	4912	4613	4857	4629	5525	4465	4931	4486
cellular organisms;Bacteria;Proteobacteria;Gammaproteobacteria;Enterobacterales;Enterobacteriaceae;Franconibacter;	209	148	116	142	126	176	110	128	118
cellular organisms;Bacteria;Proteobacteria;Gammaproteobacteria;Enterobacterales;Enterobacteriaceae;Klebsiella;	8550	6187	124810	9171	7658	8260	6188	6217	5690
cellular organisms;Bacteria;Proteobacteria;Gammaproteobacteria;Enterobacterales;Enterobacteriaceae;Kluyvera;	289	212	184	241	175	253	160	198	171
cellular organisms;Bacteria;Proteobacteria;Gammaproteobacteria;Enterobacterales;Enterobacteriaceae;Kosakonia;	413	330	261	320	290	340	298	308	292
cellular organisms;Bacteria;Proteobacteria;Gammaproteobacteria;Enterobacterales;Enterobacteriaceae;Leclercia;	333	259	254	236	221	269	220	234	206
cellular organisms;Bacteria;Proteobacteria;Gammaproteobacteria;Enterobacterales;Enterobacteriaceae;Lelliottia;	143	131	111	119	113	137	110	106	131
cellular organisms;Bacteria;Proteobacteria;Gammaproteobacteria;Enterobacterales;Enterobacteriaceae;Mangrovibacter;	246	209	163	175	159	183	165	172	163
cellular organisms;Bacteria;Proteobacteria;Gammaproteobacteria;Enterobacterales;Enterobacteriaceae;Metakosakonia;	84	59	45	53	40	65	44	57	41
cellular organisms;Bacteria;Proteobacteria;Gammaproteobacteria;Enterobacterales;Enterobacteriaceae;Phytobacter;	76	70	53	97	73	83	66	79	51
cellular organisms;Bacteria;Proteobacteria;Gammaproteobacteria;Enterobacterales;Enterobacteriaceae;Pluralibacter;	350	253	250	273	228	363	199	238	216
cellular organisms;Bacteria;Proteobacteria;Gammaproteobacteria;Enterobacterales;Enterobacteriaceae;Pseudescherichia;	37	35	21	21	26	33	25	34	32
cellular organisms;Bacteria;Proteobacteria;Gammaproteobacteria;Enterobacterales;Enterobacteriaceae;Pseudocitrobacter;	71	40	33	60	45	68	45	68	49
cellular organisms;Bacteria;Proteobacteria;Gammaproteobacteria;Enterobacterales;Enterobacteriaceae;Raoultella;	1279	961	850	927	844	1164	803	895	833
cellular organisms;Bacteria;Proteobacteria;Gammaproteobacteria;Enterobacterales;Enterobacteriaceae;Salmonella;	3830	2816	2720	2828	2355	3046	2149	2795	2094
cellular organisms;Bacteria;Proteobacteria;Gammaproteobacteria;Enterobacterales;Enterobacteriaceae;Scandinavium;	62	46	26	48	59	52	248	35	178
cellular organisms;Bacteria;Proteobacteria;Gammaproteobacteria;Enterobacterales;Enterobacteriaceae;Shigella;	205	141	123	143	135	157	132	155	141
cellular organisms;Bacteria;Proteobacteria;Gammaproteobacteria;Enterobacterales;Enterobacteriaceae;Shimwellia;	207	178	146	167	152	203	150	177	146
cellular organisms;Bacteria;Proteobacteria;Gammaproteobacteria;Enterobacterales;Enterobacteriaceae;Siccibacter;	70	55	70	62	56	92	79	77	69
cellular organisms;Bacteria;Proteobacteria;Gammaproteobacteria;Enterobacterales;Enterobacteriaceae;Superficieibacter;	141	94	101	112	88	103	103	119	113
cellular organisms;Bacteria;Proteobacteria;Gammaproteobacteria;Enterobacterales;Enterobacteriaceae;Trabulsiella;	145	97	80	124	85	110	71	106	66
cellular organisms;Bacteria;Proteobacteria;Gammaproteobacteria;Enterobacterales;Enterobacteriaceae;Yokenella;	89	49	66	51	54	68	46	54	42
cellular organisms;Bacteria;Proteobacteria;Gammaproteobacteria;Enterobacterales;Erwiniaceae;Buchnera;	470	367	355	393	322	432	311	410	357
cellular organisms;Bacteria;Proteobacteria;Gammaproteobacteria;Enterobacterales;Erwiniaceae;Erwinia;	2637	1835	1677	2121	1665	2329	1849	1931	1894
cellular organisms;Bacteria;Proteobacteria;Gammaproteobacteria;Enterobacterales;Erwiniaceae;Izhakiella;	359	269	280	278	238	356	279	309	285
cellular organisms;Bacteria;Proteobacteria;Gammaproteobacteria;Enterobacterales;Erwiniaceae;Kalamiella;	11	5	11	12	8	11	7	8	3
cellular organisms;Bacteria;Proteobacteria;Gammaproteobacteria;Enterobacterales;Erwiniaceae;Mixta;	326	236	238	283	232	298	214	238	213
cellular organisms;Bacteria;Proteobacteria;Gammaproteobacteria;Enterobacterales;Erwiniaceae;Pantoea;	4851	3529	3239	3817	3199	4344	3164	3441	3138
cellular organisms;Bacteria;Proteobacteria;Gammaproteobacteria;Enterobacterales;Erwiniaceae;Phaseolibacter;	92	94	66	93	95	104	72	81	64
cellular organisms;Bacteria;Proteobacteria;Gammaproteobacteria;Enterobacterales;Erwiniaceae;Rosenbergiella;	35	22	23	38	15	35	21	20	22
cellular organisms;Bacteria;Proteobacteria;Gammaproteobacteria;Enterobacterales;Erwiniaceae;Tatumella;	492	389	347	382	341	470	340	373	388
cellular organisms;Bacteria;Proteobacteria;Gammaproteobacteria;Enterobacterales;Erwiniaceae;Wigglesworthia;	38	28	25	33	22	37	32	29	19
cellular organisms;Bacteria;Proteobacteria;Gammaproteobacteria;Enterobacterales;Hafniaceae;Edwardsiella;	580	411	349	406	391	466	413	479	415
cellular organisms;Bacteria;Proteobacteria;Gammaproteobacteria;Enterobacterales;Hafniaceae;Enterobacillus;	170	105	96	127	102	138	109	135	141
cellular organisms;Bacteria;Proteobacteria;Gammaproteobacteria;Enterobacterales;Hafniaceae;Hafnia;	234	161	118	154	111	179	149	146	148
cellular organisms;Bacteria;Proteobacteria;Gammaproteobacteria;Enterobacterales;Hafniaceae;Obesumbacterium;	27	24	28	26	15	22	24	29	19
cellular organisms;Bacteria;Proteobacteria;Gammaproteobacteria;Enterobacterales;Morganellaceae;Arsenophonus;	239	193	174	184	144	227	175	190	176
cellular organisms;Bacteria;Proteobacteria;Gammaproteobacteria;Enterobacterales;Morganellaceae;Moellerella;	60	37	31	38	43	60	51	43	43
cellular organisms;Bacteria;Proteobacteria;Gammaproteobacteria;Enterobacterales;Morganellaceae;Morganella;	336	257	171	254	228	298	218	253	266
cellular organisms;Bacteria;Proteobacteria;Gammaproteobacteria;Enterobacterales;Morganellaceae;Photorhabdus;	884	793	626	698	626	868	856	707	770
cellular organisms;Bacteria;Proteobacteria;Gammaproteobacteria;Enterobacterales;Morganellaceae;Proteus;	703	388	574	383	368	452	341	376	335
cellular organisms;Bacteria;Proteobacteria;Gammaproteobacteria;Enterobacterales;Morganellaceae;Providencia;	740	603	466	606	527	741	498	575	464
cellular organisms;Bacteria;Proteobacteria;Gammaproteobacteria;Enterobacterales;Morganellaceae;Xenorhabdus;	1807	1548	1279	1515	1175	1830	1519	1503	1493
cellular organisms;Bacteria;Proteobacteria;Gammaproteobacteria;Enterobacterales;Pectobacteriaceae;Acerihabitans;	244	209	181	212	159	216	176	188	185
cellular organisms;Bacteria;Proteobacteria;Gammaproteobacteria;Enterobacterales;Pectobacteriaceae;Brenneria;	990	744	626	810	662	868	693	759	671
cellular organisms;Bacteria;Proteobacteria;Gammaproteobacteria;Enterobacterales;Pectobacteriaceae;Dickeya;	1145	856	750	890	682	1123	739	835	706
cellular organisms;Bacteria;Proteobacteria;Gammaproteobacteria;Enterobacterales;Pectobacteriaceae;Lonsdalea;	342	233	245	267	242	364	224	287	219
cellular organisms;Bacteria;Proteobacteria;Gammaproteobacteria;Enterobacterales;Pectobacteriaceae;Pectobacterium;	1070	755	689	784	616	912	659	691	625
cellular organisms;Bacteria;Proteobacteria;Gammaproteobacteria;Enterobacterales;Pectobacteriaceae;Samsonia;	67	43	42	51	37	74	35	29	35
cellular organisms;Bacteria;Proteobacteria;Gammaproteobacteria;Enterobacterales;Thorselliaceae;Thorsellia;	111	105	83	85	75	101	72	83	98
cellular organisms;Bacteria;Proteobacteria;Gammaproteobacteria;Enterobacterales;Yersiniaceae;Candidatus Fukatsuia;	82	84	54	79	52	96	66	66	59
cellular organisms;Bacteria;Proteobacteria;Gammaproteobacteria;Enterobacterales;Yersiniaceae;Chania;	101	61	52	58	59	63	53	53	46
cellular organisms;Bacteria;Proteobacteria;Gammaproteobacteria;Enterobacterales;Yersiniaceae;Chimaeribacter;	195	145	115	145	135	194	129	126	132
cellular organisms;Bacteria;Proteobacteria;Gammaproteobacteria;Enterobacterales;Yersiniaceae;Ewingella;	276	183	179	182	161	216	187	193	186
cellular organisms;Bacteria;Proteobacteria;Gammaproteobacteria;Enterobacterales;Yersiniaceae;Gibbsiella;	207	132	126	185	154	209	157	176	155
cellular organisms;Bacteria;Proteobacteria;Gammaproteobacteria;Enterobacterales;Yersiniaceae;Nissabacter;	176	131	130	131	120	138	141	127	119
cellular organisms;Bacteria;Proteobacteria;Gammaproteobacteria;Enterobacterales;Yersiniaceae;Rahnella;	700	514	451	538	470	609	471	569	470
cellular organisms;Bacteria;Proteobacteria;Gammaproteobacteria;Enterobacterales;Yersiniaceae;Rouxiella;	313	218	216	236	214	268	180	186	195
cellular organisms;Bacteria;Proteobacteria;Gammaproteobacteria;Enterobacterales;Yersiniaceae;Serratia;	4646	3423	3132	3480	2866	4014	3170	3346	3303
cellular organisms;Bacteria;Proteobacteria;Gammaproteobacteria;Enterobacterales;Yersiniaceae;Yersinia;	1698	1235	1044	1260	1010	1466	1151	1263	1201
cellular organisms;Bacteria;Proteobacteria;Gammaproteobacteria;Gammaproteobacteria incertae sedis;Alkalimonas;	254	178	154	206	142	182	158	183	157
cellular organisms;Bacteria;Proteobacteria;Gammaproteobacteria;Gammaproteobacteria incertae sedis;Candidatus Competibacteraceae;Candidatus Competibacter;	1809	1395	1360	1653	1367	2054	1367	1590	1403
cellular organisms;Bacteria;Proteobacteria;Gammaproteobacteria;Gammaproteobacteria incertae sedis;Candidatus Competibacteraceae;Candidatus Contendobacter;	2717	2001	1778	2525	2083	2756	2352	2390	2351
cellular organisms;Bacteria;Proteobacteria;Gammaproteobacteria;Gammaproteobacteria incertae sedis;Candidatus Competibacteraceae;Plasticicumulans;	2775	2012	1828	2558	2055	2984	2162	2435	2122
cellular organisms;Bacteria;Proteobacteria;Gammaproteobacteria;Gammaproteobacteria incertae sedis;Candidatus Kentron;	5075	3835	3586	4447	3717	5230	3910	4563	3936
cellular organisms;Bacteria;Proteobacteria;Gammaproteobacteria;Gammaproteobacteria incertae sedis;Candidatus Nardonella;	9	15	7	10	10	11	4	10	4
cellular organisms;Bacteria;Proteobacteria;Gammaproteobacteria;Gammaproteobacteria incertae sedis;Candidatus Reidiella;	24	14	24	27	19	19	21	39	19
cellular organisms;Bacteria;Proteobacteria;Gammaproteobacteria;Gammaproteobacteria incertae sedis;Candidatus Steffania;	1	1	1	5	2	1	0	1	1
cellular organisms;Bacteria;Proteobacteria;Gammaproteobacteria;Gammaproteobacteria incertae sedis;Candidatus Thioglobus;	1321	1023	1008	1207	937	1360	874	1206	1002
cellular organisms;Bacteria;Proteobacteria;Gammaproteobacteria;Gammaproteobacteria incertae sedis;Celerinatantimonadaceae;Celerinatantimonas;	200	195	139	178	166	205	137	174	149
cellular organisms;Bacteria;Proteobacteria;Gammaproteobacteria;Gammaproteobacteria incertae sedis;Dechloromarinus;	0	1	0	0	0	0	0	0	0
cellular organisms;Bacteria;Proteobacteria;Gammaproteobacteria;Gammaproteobacteria incertae sedis;Gallaecimonas;	1108	735	729	853	669	984	781	913	780
cellular organisms;Bacteria;Proteobacteria;Gammaproteobacteria;Gammaproteobacteria incertae sedis;Halospina;	318	271	205	290	250	341	228	334	252
cellular organisms;Bacteria;Proteobacteria;Gammaproteobacteria;Gammaproteobacteria incertae sedis;Ignatzschineria;	296	261	239	279	193	291	249	269	236
cellular organisms;Bacteria;Proteobacteria;Gammaproteobacteria;Gammaproteobacteria incertae sedis;Litorivivens;	470	343	263	359	261	405	261	365	306
cellular organisms;Bacteria;Proteobacteria;Gammaproteobacteria;Gammaproteobacteria incertae sedis;Pseudohongiella;	1256	857	868	1137	823	1213	792	1166	864
cellular organisms;Bacteria;Proteobacteria;Gammaproteobacteria;Gammaproteobacteria incertae sedis;Sedimenticola;	2326	1806	1657	2114	1606	2460	1846	2204	1751
cellular organisms;Bacteria;Proteobacteria;Gammaproteobacteria;Gammaproteobacteria incertae sedis;sulfur-oxidizing symbionts;Candidatus Endoriftia;	24	14	17	7	13	10	12	10	14
cellular organisms;Bacteria;Proteobacteria;Gammaproteobacteria;Gammaproteobacteria incertae sedis;sulfur-oxidizing symbionts;Candidatus Ruthia;	26	21	14	27	17	22	17	26	25
cellular organisms;Bacteria;Proteobacteria;Gammaproteobacteria;Gammaproteobacteria incertae sedis;sulfur-oxidizing symbionts;Candidatus Thiodiazotropha;	413	355	325	419	302	443	295	366	324
cellular organisms;Bacteria;Proteobacteria;Gammaproteobacteria;Gammaproteobacteria incertae sedis;sulfur-oxidizing symbionts;Candidatus Vesicomyosocius;	31	35	27	25	28	27	31	39	21
cellular organisms;Bacteria;Proteobacteria;Gammaproteobacteria;Gammaproteobacteria incertae sedis;Thiohalorhabdus;	776	578	545	659	519	715	568	598	572
cellular organisms;Bacteria;Proteobacteria;Gammaproteobacteria;Gammaproteobacteria incertae sedis;Thiolapillus;	465	369	342	473	342	496	416	431	421
cellular organisms;Bacteria;Proteobacteria;Gammaproteobacteria;Gammaproteobacteria incertae sedis;Wohlfahrtiimonas;	313	224	198	259	202	290	224	228	210
cellular organisms;Bacteria;Proteobacteria;Gammaproteobacteria;Immundisolibacterales;Immundisolibacteraceae;Immundisolibacter;	1031	740	684	877	679	993	709	803	756
cellular organisms;Bacteria;Proteobacteria;Gammaproteobacteria;Legionellales;Coxiellaceae;Aquicella;	5886	4959	4036	2857	2191	2863	1658	4970	2512
cellular organisms;Bacteria;Proteobacteria;Gammaproteobacteria;Legionellales;Coxiellaceae;Candidatus Aquirickettsiella;	173	197	144	215	157	268	133	199	174
cellular organisms;Bacteria;Proteobacteria;Gammaproteobacteria;Legionellales;Coxiellaceae;Candidatus Berkiella;	1328	1119	914	897	706	1215	758	932	694
cellular organisms;Bacteria;Proteobacteria;Gammaproteobacteria;Legionellales;Coxiellaceae;Coxiella;	1935	1700	1394	1701	1349	1989	1290	1631	1600
cellular organisms;Bacteria;Proteobacteria;Gammaproteobacteria;Legionellales;Coxiellaceae;Diplorickettsia;	143	159	133	187	124	192	106	160	128
cellular organisms;Bacteria;Proteobacteria;Gammaproteobacteria;Legionellales;Coxiellaceae;Rickettsiella;	720	683	630	770	434	948	470	764	653
cellular organisms;Bacteria;Proteobacteria;Gammaproteobacteria;Legionellales;Legionellaceae;Fluoribacter;	512	378	339	321	257	382	263	345	274
cellular organisms;Bacteria;Proteobacteria;Gammaproteobacteria;Legionellales;Legionellaceae;Legionella;	20330	16359	13747	15217	11781	17401	12855	14734	13875
cellular organisms;Bacteria;Proteobacteria;Gammaproteobacteria;Legionellales;Legionellaceae;Tatlockia;	572	476	426	487	383	529	362	417	399
cellular organisms;Bacteria;Proteobacteria;Gammaproteobacteria;Legionellales;Legionellales incertae sedis;Candidatus Endohaliclona;	6	10	9	2	5	3	5	0	2
cellular organisms;Bacteria;Proteobacteria;Gammaproteobacteria;Methylococcales;Crenotrichaceae;Crenothrix;	1199	862	710	988	816	1088	827	899	778
cellular organisms;Bacteria;Proteobacteria;Gammaproteobacteria;Methylococcales;Methylococcaceae;Candidatus Methylospira;	752	540	484	602	488	692	563	583	586
cellular organisms;Bacteria;Proteobacteria;Gammaproteobacteria;Methylococcales;Methylococcaceae;Methylicorpusculum;	537	403	300	425	357	566	350	412	338
cellular organisms;Bacteria;Proteobacteria;Gammaproteobacteria;Methylococcales;Methylococcaceae;Methylobacter;	6490	4761	4276	5371	4288	6219	4544	5275	4708
cellular organisms;Bacteria;Proteobacteria;Gammaproteobacteria;Methylococcales;Methylococcaceae;Methylocaldum;	5181	3800	3490	4531	3698	5265	3931	4732	4055
cellular organisms;Bacteria;Proteobacteria;Gammaproteobacteria;Methylococcales;Methylococcaceae;Methylococcus;	2625	2096	1892	2518	1894	2900	2091	2550	2133
cellular organisms;Bacteria;Proteobacteria;Gammaproteobacteria;Methylococcales;Methylococcaceae;Methylocucumis;	354	269	247	306	240	347	233	319	251
cellular organisms;Bacteria;Proteobacteria;Gammaproteobacteria;Methylococcales;Methylococcaceae;Methylogaea;	517	376	339	473	362	593	359	395	402
cellular organisms;Bacteria;Proteobacteria;Gammaproteobacteria;Methylococcales;Methylococcaceae;Methyloglobulus;	804	583	589	646	528	749	538	638	554
cellular organisms;Bacteria;Proteobacteria;Gammaproteobacteria;Methylococcales;Methylococcaceae;Methylomagnum;	1232	984	829	1125	905	1416	993	1160	1038
cellular organisms;Bacteria;Proteobacteria;Gammaproteobacteria;Methylococcales;Methylococcaceae;Methylomarinum;	429	328	298	337	290	371	248	330	304
cellular organisms;Bacteria;Proteobacteria;Gammaproteobacteria;Methylococcales;Methylococcaceae;Methylomicrobium;	2803	2055	1907	2257	1785	2715	1982	2316	1902
cellular organisms;Bacteria;Proteobacteria;Gammaproteobacteria;Methylococcales;Methylococcaceae;Methylomonas;	6137	4621	3947	5051	3911	5920	4172	4897	4186
cellular organisms;Bacteria;Proteobacteria;Gammaproteobacteria;Methylococcales;Methylococcaceae;Methyloprofundus;	465	364	313	441	328	483	356	416	386
cellular organisms;Bacteria;Proteobacteria;Gammaproteobacteria;Methylococcales;Methylococcaceae;Methylosarcina;	894	700	626	855	635	913	640	794	712
cellular organisms;Bacteria;Proteobacteria;Gammaproteobacteria;Methylococcales;Methylococcaceae;Methyloterricola;	1206	939	778	1063	823	1370	946	1157	953
cellular organisms;Bacteria;Proteobacteria;Gammaproteobacteria;Methylococcales;Methylococcaceae;Methylotetracoccus;	711	549	476	656	487	684	545	636	552
cellular organisms;Bacteria;Proteobacteria;Gammaproteobacteria;Methylococcales;Methylococcaceae;Methylovulum;	1313	977	993	1148	914	1305	1008	1094	954
cellular organisms;Bacteria;Proteobacteria;Gammaproteobacteria;Methylococcales;Methylococcales incertae sedis;Candidatus Methyloumidiphilus;	1283	986	861	1127	914	1259	1000	1055	1016
cellular organisms;Bacteria;Proteobacteria;Gammaproteobacteria;Methylococcales;Methylothermaceae;Methylohalobius;	812	622	546	675	566	844	588	698	647
cellular organisms;Bacteria;Proteobacteria;Gammaproteobacteria;Nevskiales;Algiphilaceae;Algiphilus;	1044	842	692	1181	822	969	805	1173	946
cellular organisms;Bacteria;Proteobacteria;Gammaproteobacteria;Nevskiales;Sinobacteraceae;Fontimonas;	1482	1313	1017	2049	1265	1551	1368	2017	1738
cellular organisms;Bacteria;Proteobacteria;Gammaproteobacteria;Nevskiales;Sinobacteraceae;Hydrocarboniphaga;	3754	2699	2220	4564	2927	3884	2551	3387	2802
cellular organisms;Bacteria;Proteobacteria;Gammaproteobacteria;Nevskiales;Sinobacteraceae;Nevskia;	36643	21964	18131	57385	43687	36856	25045	16623	21580
cellular organisms;Bacteria;Proteobacteria;Gammaproteobacteria;Nevskiales;Sinobacteraceae;Panacagrimonas;	2942	2526	1904	4329	2908	3927	1795	2969	3077
cellular organisms;Bacteria;Proteobacteria;Gammaproteobacteria;Nevskiales;Sinobacteraceae;Polycyclovorans;	1071	726	620	1007	711	936	621	907	738
cellular organisms;Bacteria;Proteobacteria;Gammaproteobacteria;Nevskiales;Sinobacteraceae;Sinimarinibacterium;	4163	3469	2788	5651	3386	4359	3353	4963	4125
cellular organisms;Bacteria;Proteobacteria;Gammaproteobacteria;Nevskiales;Sinobacteraceae;Solimonas;	13831	10243	8564	17913	11771	15001	10169	12944	11109
cellular organisms;Bacteria;Proteobacteria;Gammaproteobacteria;Nevskiales;Sinobacteraceae;Stagnimonas;	1206	877	708	986	648	754	582	793	661
cellular organisms;Bacteria;Proteobacteria;Gammaproteobacteria;Nevskiales;Sinobacteraceae;Stenotrophobium;	1904	1491	1220	2659	1509	2235	1245	1761	1386
cellular organisms;Bacteria;Proteobacteria;Gammaproteobacteria;Nevskiales;Steroidobacteraceae;Povalibacter;	17261	8151	8116	14680	6600	18982	7967	9429	8025
cellular organisms;Bacteria;Proteobacteria;Gammaproteobacteria;Nevskiales;Steroidobacteraceae;Steroidobacter;	83629	34048	33524	46055	26298	62390	28330	32743	27998
cellular organisms;Bacteria;Proteobacteria;Gammaproteobacteria;Oceanospirillales;Aestuariirhabdaceae;Aestuariirhabdus;	2	1	0	0	1	0	1	0	1
cellular organisms;Bacteria;Proteobacteria;Gammaproteobacteria;Oceanospirillales;Alcanivoracaceae;Alcanivorax;	6149	4548	4149	5358	4333	6267	4326	4983	4297
cellular organisms;Bacteria;Proteobacteria;Gammaproteobacteria;Oceanospirillales;Alcanivoracaceae;Ketobacter;	1954	1307	1293	1517	1173	1890	1165	1441	1186
cellular organisms;Bacteria;Proteobacteria;Gammaproteobacteria;Oceanospirillales;Alcanivoracaceae;Marinicella;	1091	914	769	982	820	1074	798	1074	882
cellular organisms;Bacteria;Proteobacteria;Gammaproteobacteria;Oceanospirillales;Balneatrichaceae;Balneatrix;	367	280	233	304	213	352	248	287	270
cellular organisms;Bacteria;Proteobacteria;Gammaproteobacteria;Oceanospirillales;Balneatrichaceae;Pokkaliibacter;	103	101	55	73	58	81	58	64	56
cellular organisms;Bacteria;Proteobacteria;Gammaproteobacteria;Oceanospirillales;Endozoicomonadaceae;Endozoicomonas;	2445	1855	1705	1900	1565	2228	1601	1962	1671
cellular organisms;Bacteria;Proteobacteria;Gammaproteobacteria;Oceanospirillales;Endozoicomonadaceae;Parendozoicomonas;	315	234	213	277	215	322	233	265	230
cellular organisms;Bacteria;Proteobacteria;Gammaproteobacteria;Oceanospirillales;Hahellaceae;Hahella;	1956	1502	1295	1588	1230	1863	1314	1483	1278
cellular organisms;Bacteria;Proteobacteria;Gammaproteobacteria;Oceanospirillales;Hahellaceae;Sansalvadorimonas;	170	174	131	146	113	171	134	186	150
cellular organisms;Bacteria;Proteobacteria;Gammaproteobacteria;Oceanospirillales;Hahellaceae;Spartinivicinus;	253	215	189	207	193	261	185	187	210
cellular organisms;Bacteria;Proteobacteria;Gammaproteobacteria;Oceanospirillales;Hahellaceae;Zooshikella;	383	280	293	318	261	411	282	307	261
cellular organisms;Bacteria;Proteobacteria;Gammaproteobacteria;Oceanospirillales;Halomonadaceae;Aidingimonas;	471	406	310	426	361	403	321	401	340
cellular organisms;Bacteria;Proteobacteria;Gammaproteobacteria;Oceanospirillales;Halomonadaceae;Carnimonas;	251	173	163	207	174	220	156	171	145
cellular organisms;Bacteria;Proteobacteria;Gammaproteobacteria;Oceanospirillales;Halomonadaceae;Chromohalobacter;	552	435	375	447	385	555	408	456	372
cellular organisms;Bacteria;Proteobacteria;Gammaproteobacteria;Oceanospirillales;Halomonadaceae;Cobetia;	506	416	367	405	337	454	342	344	348
cellular organisms;Bacteria;Proteobacteria;Gammaproteobacteria;Oceanospirillales;Halomonadaceae;Halomonas;	23815	17679	16078	19439	16354	22121	16630	19069	16681
cellular organisms;Bacteria;Proteobacteria;Gammaproteobacteria;Oceanospirillales;Halomonadaceae;Halotalea;	626	437	384	497	419	554	446	557	455
cellular organisms;Bacteria;Proteobacteria;Gammaproteobacteria;Oceanospirillales;Halomonadaceae;Halovibrio;	165	120	112	104	86	139	103	118	114
cellular organisms;Bacteria;Proteobacteria;Gammaproteobacteria;Oceanospirillales;Halomonadaceae;Kushneria;	1929	1422	1296	1563	1385	1809	1298	1387	1318
cellular organisms;Bacteria;Proteobacteria;Gammaproteobacteria;Oceanospirillales;Halomonadaceae;Larsenimonas;	0	0	1	0	0	0	2	2	0
cellular organisms;Bacteria;Proteobacteria;Gammaproteobacteria;Oceanospirillales;Halomonadaceae;Modicisalibacter;	139	84	72	104	85	112	93	90	96
cellular organisms;Bacteria;Proteobacteria;Gammaproteobacteria;Oceanospirillales;Halomonadaceae;Pistricoccus;	319	256	209	303	203	330	247	283	272
cellular organisms;Bacteria;Proteobacteria;Gammaproteobacteria;Oceanospirillales;Halomonadaceae;Salinicola;	2770	2033	1776	2184	1839	2533	1936	2060	1769
cellular organisms;Bacteria;Proteobacteria;Gammaproteobacteria;Oceanospirillales;Halomonadaceae;Zymobacter group;Candidatus Carsonella;	28	12	19	16	16	16	13	6	5
cellular organisms;Bacteria;Proteobacteria;Gammaproteobacteria;Oceanospirillales;Halomonadaceae;Zymobacter group;Candidatus Evansia;	15	10	14	11	9	12	8	14	8
cellular organisms;Bacteria;Proteobacteria;Gammaproteobacteria;Oceanospirillales;Halomonadaceae;Zymobacter group;Candidatus Portiera;	34	34	32	37	32	56	60	52	47
cellular organisms;Bacteria;Proteobacteria;Gammaproteobacteria;Oceanospirillales;Halomonadaceae;Zymobacter group;Zymobacter;	245	151	157	174	149	240	184	232	195
cellular organisms;Bacteria;Proteobacteria;Gammaproteobacteria;Oceanospirillales;Kangiellaceae;Aliikangiella;	1398	1127	989	1243	878	1452	923	1326	1028
cellular organisms;Bacteria;Proteobacteria;Gammaproteobacteria;Oceanospirillales;Kangiellaceae;Kangiella;	1239	1024	799	1127	837	1288	829	1127	923
cellular organisms;Bacteria;Proteobacteria;Gammaproteobacteria;Oceanospirillales;Kangiellaceae;Pleionea;	684	523	491	581	431	673	438	562	495
cellular organisms;Bacteria;Proteobacteria;Gammaproteobacteria;Oceanospirillales;Litoricolaceae;Litoricola;	239	161	162	203	142	214	168	196	170
cellular organisms;Bacteria;Proteobacteria;Gammaproteobacteria;Oceanospirillales;Natronospirillaceae;Natronospirillum;	489	332	349	381	336	406	329	414	319
cellular organisms;Bacteria;Proteobacteria;Gammaproteobacteria;Oceanospirillales;Oceanospirillaceae;Amphritea;	844	594	571	661	559	819	514	629	527
cellular organisms;Bacteria;Proteobacteria;Gammaproteobacteria;Oceanospirillales;Oceanospirillaceae;Bacterioplanes;	389	253	211	266	267	315	243	291	222
cellular organisms;Bacteria;Proteobacteria;Gammaproteobacteria;Oceanospirillales;Oceanospirillaceae;Bermanella;	325	255	217	289	194	301	186	234	221
cellular organisms;Bacteria;Proteobacteria;Gammaproteobacteria;Oceanospirillales;Oceanospirillaceae;Marinobacterium;	4798	3527	3222	4145	3374	4723	3525	3968	3204
cellular organisms;Bacteria;Proteobacteria;Gammaproteobacteria;Oceanospirillales;Oceanospirillaceae;Marinomonas;	3816	2777	2534	3180	2541	3590	2556	2922	2590
cellular organisms;Bacteria;Proteobacteria;Gammaproteobacteria;Oceanospirillales;Oceanospirillaceae;Marinospirillum;	898	643	596	723	597	863	646	793	720
cellular organisms;Bacteria;Proteobacteria;Gammaproteobacteria;Oceanospirillales;Oceanospirillaceae;Motiliproteus;	759	629	534	695	551	839	600	718	559
cellular organisms;Bacteria;Proteobacteria;Gammaproteobacteria;Oceanospirillales;Oceanospirillaceae;Neptuniibacter;	494	392	348	461	345	467	352	404	398
cellular organisms;Bacteria;Proteobacteria;Gammaproteobacteria;Oceanospirillales;Oceanospirillaceae;Neptunomonas;	1330	1007	829	1128	845	1349	914	1159	1008
cellular organisms;Bacteria;Proteobacteria;Gammaproteobacteria;Oceanospirillales;Oceanospirillaceae;Nitrincola;	1348	989	837	1124	788	1241	917	1015	952
cellular organisms;Bacteria;Proteobacteria;Gammaproteobacteria;Oceanospirillales;Oceanospirillaceae;Oceanobacter;	466	281	289	383	302	398	300	410	301
cellular organisms;Bacteria;Proteobacteria;Gammaproteobacteria;Oceanospirillales;Oceanospirillaceae;Oceanospirillum;	868	608	564	711	589	809	582	723	659
cellular organisms;Bacteria;Proteobacteria;Gammaproteobacteria;Oceanospirillales;Oceanospirillaceae;Oleibacter;	420	329	256	345	237	379	262	331	313
cellular organisms;Bacteria;Proteobacteria;Gammaproteobacteria;Oceanospirillales;Oceanospirillaceae;Oleispira;	271	207	187	226	171	257	157	197	172
cellular organisms;Bacteria;Proteobacteria;Gammaproteobacteria;Oceanospirillales;Oceanospirillaceae;Pontibacterium;	274	231	220	231	174	243	205	195	159
cellular organisms;Bacteria;Proteobacteria;Gammaproteobacteria;Oceanospirillales;Oceanospirillaceae;Pseudospirillum;	175	167	125	157	120	168	104	146	130
cellular organisms;Bacteria;Proteobacteria;Gammaproteobacteria;Oceanospirillales;Oceanospirillaceae;Thalassolituus;	322	281	246	288	221	312	231	321	238
cellular organisms;Bacteria;Proteobacteria;Gammaproteobacteria;Oceanospirillales;Oceanospirillales incertae sedis;Pelagibaculum;	296	227	207	253	210	306	217	257	208
cellular organisms;Bacteria;Proteobacteria;Gammaproteobacteria;Oceanospirillales;Oceanospirillales incertae sedis;Terasakiispira;	231	163	180	237	132	212	188	173	200
cellular organisms;Bacteria;Proteobacteria;Gammaproteobacteria;Oceanospirillales;Oleiphilaceae;Oleiphilus;	1426	1056	951	1192	955	1407	973	1228	1032
cellular organisms;Bacteria;Proteobacteria;Gammaproteobacteria;Oceanospirillales;Saccharospirillaceae;Gynuella;	546	410	348	409	327	499	340	427	354
cellular organisms;Bacteria;Proteobacteria;Gammaproteobacteria;Oceanospirillales;Saccharospirillaceae;Reinekea;	1174	861	750	943	766	1039	742	917	768
cellular organisms;Bacteria;Proteobacteria;Gammaproteobacteria;Oceanospirillales;Saccharospirillaceae;Saccharospirillum;	1589	1203	1147	1329	1092	1613	1125	1235	1136
cellular organisms;Bacteria;Proteobacteria;Gammaproteobacteria;Oceanospirillales;Saccharospirillaceae;Salinibius;	211	158	140	173	142	203	115	189	132
cellular organisms;Bacteria;Proteobacteria;Gammaproteobacteria;Orbales;Orbaceae;Candidatus Schmidhempelia;	71	60	43	54	28	58	50	60	42
cellular organisms;Bacteria;Proteobacteria;Gammaproteobacteria;Orbales;Orbaceae;Frischella;	106	87	76	91	59	98	83	83	81
cellular organisms;Bacteria;Proteobacteria;Gammaproteobacteria;Orbales;Orbaceae;Gilliamella;	733	612	503	583	489	650	527	647	552
cellular organisms;Bacteria;Proteobacteria;Gammaproteobacteria;Orbales;Orbaceae;Orbus;	167	128	93	120	100	170	110	154	129
cellular organisms;Bacteria;Proteobacteria;Gammaproteobacteria;Pasteurellales;Pasteurellaceae;Actinobacillus;	421	319	305	307	233	392	192	304	266
cellular organisms;Bacteria;Proteobacteria;Gammaproteobacteria;Pasteurellales;Pasteurellaceae;Aggregatibacter;	225	183	149	200	180	204	150	207	204
cellular organisms;Bacteria;Proteobacteria;Gammaproteobacteria;Pasteurellales;Pasteurellaceae;Avibacterium;	148	124	105	141	97	144	101	133	130
cellular organisms;Bacteria;Proteobacteria;Gammaproteobacteria;Pasteurellales;Pasteurellaceae;Basfia;	48	27	25	33	26	44	22	40	30
cellular organisms;Bacteria;Proteobacteria;Gammaproteobacteria;Pasteurellales;Pasteurellaceae;Bibersteinia;	64	43	38	46	22	52	70	72	56
cellular organisms;Bacteria;Proteobacteria;Gammaproteobacteria;Pasteurellales;Pasteurellaceae;Bisgaardia;	38	36	25	30	18	53	30	29	23
cellular organisms;Bacteria;Proteobacteria;Gammaproteobacteria;Pasteurellales;Pasteurellaceae;Caviibacterium;	28	26	27	28	25	33	24	30	25
cellular organisms;Bacteria;Proteobacteria;Gammaproteobacteria;Pasteurellales;Pasteurellaceae;Chelonobacter;	52	41	43	46	31	47	33	41	35
cellular organisms;Bacteria;Proteobacteria;Gammaproteobacteria;Pasteurellales;Pasteurellaceae;Conservatibacter;	60	35	33	30	29	37	36	31	29
cellular organisms;Bacteria;Proteobacteria;Gammaproteobacteria;Pasteurellales;Pasteurellaceae;Cricetibacter;	47	29	28	19	19	38	31	36	35
cellular organisms;Bacteria;Proteobacteria;Gammaproteobacteria;Pasteurellales;Pasteurellaceae;Frederiksenia;	8	6	16	12	5	9	11	9	3
cellular organisms;Bacteria;Proteobacteria;Gammaproteobacteria;Pasteurellales;Pasteurellaceae;Gallibacterium;	277	177	164	185	133	229	187	216	197
cellular organisms;Bacteria;Proteobacteria;Gammaproteobacteria;Pasteurellales;Pasteurellaceae;Glaesserella;	141	88	97	118	115	154	110	120	111
cellular organisms;Bacteria;Proteobacteria;Gammaproteobacteria;Pasteurellales;Pasteurellaceae;Haemophilus;	930	753	609	701	573	897	667	788	667
cellular organisms;Bacteria;Proteobacteria;Gammaproteobacteria;Pasteurellales;Pasteurellaceae;Histophilus;	68	33	24	40	37	46	37	39	51
cellular organisms;Bacteria;Proteobacteria;Gammaproteobacteria;Pasteurellales;Pasteurellaceae;Lonepinella;	56	40	43	45	60	49	47	60	43
cellular organisms;Bacteria;Proteobacteria;Gammaproteobacteria;Pasteurellales;Pasteurellaceae;Mannheimia;	210	151	140	172	164	233	190	233	220
cellular organisms;Bacteria;Proteobacteria;Gammaproteobacteria;Pasteurellales;Pasteurellaceae;Mesocricetibacter;	50	29	31	47	28	47	34	33	30
cellular organisms;Bacteria;Proteobacteria;Gammaproteobacteria;Pasteurellales;Pasteurellaceae;Muribacter;	67	52	46	59	48	56	35	37	19
cellular organisms;Bacteria;Proteobacteria;Gammaproteobacteria;Pasteurellales;Pasteurellaceae;Necropsobacter;	20	33	22	26	28	48	26	24	28
cellular organisms;Bacteria;Proteobacteria;Gammaproteobacteria;Pasteurellales;Pasteurellaceae;Nicoletella;	20	22	16	25	18	29	19	31	17
cellular organisms;Bacteria;Proteobacteria;Gammaproteobacteria;Pasteurellales;Pasteurellaceae;Otariodibacter;	40	30	23	20	10	26	18	23	18
cellular organisms;Bacteria;Proteobacteria;Gammaproteobacteria;Pasteurellales;Pasteurellaceae;Pasteurella;	369	276	259	331	271	362	225	310	263
cellular organisms;Bacteria;Proteobacteria;Gammaproteobacteria;Pasteurellales;Pasteurellaceae;Phocoenobacter;	34	35	24	32	23	49	24	51	26
cellular organisms;Bacteria;Proteobacteria;Gammaproteobacteria;Pasteurellales;Pasteurellaceae;Rodentibacter;	239	202	171	192	206	255	161	209	168
cellular organisms;Bacteria;Proteobacteria;Gammaproteobacteria;Pasteurellales;Pasteurellaceae;Testudinibacter;	8	8	5	3	9	10	4	5	1
cellular organisms;Bacteria;Proteobacteria;Gammaproteobacteria;Pasteurellales;Pasteurellaceae;Ursidibacter;	38	29	28	30	18	32	34	26	37
cellular organisms;Bacteria;Proteobacteria;Gammaproteobacteria;Pasteurellales;Pasteurellaceae;Vespertiliibacter;	22	15	10	20	13	28	12	25	23
cellular organisms;Bacteria;Proteobacteria;Gammaproteobacteria;Pasteurellales;Pasteurellaceae;Volucribacter;	37	37	25	40	21	49	26	33	30
cellular organisms;Bacteria;Proteobacteria;Gammaproteobacteria;Pseudomonadales;Moraxellaceae;Acinetobacter;	10725	8263	6917	8318	6991	9283	8595	8087	7737
cellular organisms;Bacteria;Proteobacteria;Gammaproteobacteria;Pseudomonadales;Moraxellaceae;Agitococcus;	505	349	328	371	270	368	218	344	222
cellular organisms;Bacteria;Proteobacteria;Gammaproteobacteria;Pseudomonadales;Moraxellaceae;Alkanindiges;	250	162	157	188	126	184	96	201	138
cellular organisms;Bacteria;Proteobacteria;Gammaproteobacteria;Pseudomonadales;Moraxellaceae;Amnimonas;	231	165	154	222	178	295	120	218	150
cellular organisms;Bacteria;Proteobacteria;Gammaproteobacteria;Pseudomonadales;Moraxellaceae;Fluviicoccus;	714	533	479	709	502	749	442	573	431
cellular organisms;Bacteria;Proteobacteria;Gammaproteobacteria;Pseudomonadales;Moraxellaceae;Moraxella;	1480	1067	972	1076	897	1321	936	1112	1023
cellular organisms;Bacteria;Proteobacteria;Gammaproteobacteria;Pseudomonadales;Moraxellaceae;Paraperlucidibaca;	239	174	166	231	205	287	155	234	186
cellular organisms;Bacteria;Proteobacteria;Gammaproteobacteria;Pseudomonadales;Moraxellaceae;Perlucidibaca;	733	549	519	762	568	859	471	626	519
cellular organisms;Bacteria;Proteobacteria;Gammaproteobacteria;Pseudomonadales;Moraxellaceae;Psychrobacter;	2537	1911	1638	2028	1618	2273	1824	2273	1851
cellular organisms;Bacteria;Proteobacteria;Gammaproteobacteria;Pseudomonadales;Pseudomonadaceae;Azotobacter group;Azomonas;	456	335	290	390	298	402	371	429	312
cellular organisms;Bacteria;Proteobacteria;Gammaproteobacteria;Pseudomonadales;Pseudomonadaceae;Azotobacter group;Azorhizophilus;	0	0	0	0	0	0	0	2	0
cellular organisms;Bacteria;Proteobacteria;Gammaproteobacteria;Pseudomonadales;Pseudomonadaceae;Azotobacter group;Azotobacter;	2135	1464	1410	1740	1463	2045	1427	1777	1449
cellular organisms;Bacteria;Proteobacteria;Gammaproteobacteria;Pseudomonadales;Pseudomonadaceae;Entomomonas;	214	164	133	167	118	226	169	224	147
cellular organisms;Bacteria;Proteobacteria;Gammaproteobacteria;Pseudomonadales;Pseudomonadaceae;Oblitimonas;	170	116	115	140	79	136	71	110	95
cellular organisms;Bacteria;Proteobacteria;Gammaproteobacteria;Pseudomonadales;Pseudomonadaceae;Permianibacter;	1828	1294	1161	1554	1152	1821	1237	1605	1360
cellular organisms;Bacteria;Proteobacteria;Gammaproteobacteria;Pseudomonadales;Pseudomonadaceae;Pseudomonas;	129297	92371	83201	98127	81006	113132	89030	95055	82109
cellular organisms;Bacteria;Proteobacteria;Gammaproteobacteria;Pseudomonadales;Pseudomonadaceae;Thiopseudomonas;	181	140	112	147	119	160	142	156	120
cellular organisms;Bacteria;Proteobacteria;Gammaproteobacteria;Pseudomonadales;Ventosimonadaceae;Ventosimonas;	235	159	151	184	155	244	194	200	197
cellular organisms;Bacteria;Proteobacteria;Gammaproteobacteria;Salinisphaerales;Salinisphaeraceae;Abyssibacter;	901	775	688	1023	592	915	764	1003	809
cellular organisms;Bacteria;Proteobacteria;Gammaproteobacteria;Salinisphaerales;Salinisphaeraceae;Halophibacterium;	0	0	1	0	0	0	0	0	0
cellular organisms;Bacteria;Proteobacteria;Gammaproteobacteria;Salinisphaerales;Salinisphaeraceae;Salifodinibacter;	42	31	18	25	26	32	20	29	21
cellular organisms;Bacteria;Proteobacteria;Gammaproteobacteria;Salinisphaerales;Salinisphaeraceae;Salinisphaera;	4341	3293	2924	3680	3065	4194	3073	3499	3093
cellular organisms;Bacteria;Proteobacteria;Gammaproteobacteria;Thiotrichales;Fastidiosibacteraceae;Caedibacter;	64	59	49	69	50	57	72	70	62
cellular organisms;Bacteria;Proteobacteria;Gammaproteobacteria;Thiotrichales;Fastidiosibacteraceae;Cysteiniphilum;	234	212	177	218	128	231	213	200	243
cellular organisms;Bacteria;Proteobacteria;Gammaproteobacteria;Thiotrichales;Fastidiosibacteraceae;Fangia;	164	146	125	119	112	145	189	102	157
cellular organisms;Bacteria;Proteobacteria;Gammaproteobacteria;Thiotrichales;Fastidiosibacteraceae;Fastidiosibacter;	90	83	65	97	76	99	113	79	97
cellular organisms;Bacteria;Proteobacteria;Gammaproteobacteria;Thiotrichales;Francisellaceae;Allofrancisella;	49	32	32	47	34	44	42	49	46
cellular organisms;Bacteria;Proteobacteria;Gammaproteobacteria;Thiotrichales;Francisellaceae;Francisella;	761	603	489	575	483	716	584	598	560
cellular organisms;Bacteria;Proteobacteria;Gammaproteobacteria;Thiotrichales;Francisellaceae;Pseudofrancisella;	23	23	11	21	4	27	25	8	15
cellular organisms;Bacteria;Proteobacteria;Gammaproteobacteria;Thiotrichales;Piscirickettsiaceae;Cycloclasticus;	1034	826	708	941	738	1081	755	910	822
[truncated: 3,700 more rows]

## Sheet: Supp Table 6
#Organism Name	Organism Groups	Strain	BioSample	BioProject	Assembly	Level	Size(Mb)	GC%	Replicons	WGS	Scaffolds	CDS	Release Date	GenBank FTP	RefSeq FTP
Candidatus Nitrosarchaeum limnium BG20	Archaea;TACK group;Thaumarchaeota	BG20	SAMN00016663	PRJNA50027	GCA_000241145.2	Contig	1.85556	32.5		AHJG01	343	2033	2012-01-04T00:00:00Z	ftp://ftp.ncbi.nlm.nih.gov/genomes/all/GCA/000/241/145/GCA_000241145.2_ASM24114v2	ftp://ftp.ncbi.nlm.nih.gov/genomes/all/GCF/000/241/145/GCF_000241145.1_ASM24114v2
Candidatus Nitrosocaldus cavascurensis	Archaea;TACK group;Thaumarchaeota	SCU2	SAMEA104466896	PRJEB24312	GCA_900248165.1	Complete	1.57728	41.6	chromosome NCAV:NZ_LT981265.1/LT981265.1		1	1661	2018-01-31T23:02:00Z	ftp://ftp.ncbi.nlm.nih.gov/genomes/all/GCA/900/248/165/GCA_900248165.1_Nitrosocaldus_cavascurensis_SCU2_chromosome	ftp://ftp.ncbi.nlm.nih.gov/genomes/all/GCF/900/248/165/GCF_900248165.1_Nitrosocaldus_cavascurensis_SCU2_chromosome
Candidatus Nitrosocaldus islandicus	Archaea;TACK group;Thaumarchaeota	3F	SAMN07759886	PRJNA413650	GCA_002906215.1	Complete	1.61739	41.5	chromosome:NZ_CP024014.1/CP024014.1		1	1702	2018-01-29T00:00:00Z	ftp://ftp.ncbi.nlm.nih.gov/genomes/all/GCA/002/906/215/GCA_002906215.1_ASM290621v1	ftp://ftp.ncbi.nlm.nih.gov/genomes/all/GCF/002/906/215/GCF_002906215.1_ASM290621v1
Candidatus Nitrosocosmicus franklandus	Archaea;TACK group;Thaumarchaeota	NFRAN1	SAMEA5366454	PRJEB31120	GCA_900696045.1	Complete	2.83645	34.1	chromosome NFRAN:NZ_LR216287.1/LR216287.1		1	2719	2019-03-25T00:00:00Z	ftp://ftp.ncbi.nlm.nih.gov/genomes/all/GCA/900/696/045/GCA_900696045.1_Nitrosocosmicus_franklandus_C13	ftp://ftp.ncbi.nlm.nih.gov/genomes/all/GCF/900/696/045/GCF_900696045.1_Nitrosocosmicus_franklandus_C13
Candidatus Nitrosocosmicus hydrocola	Archaea;TACK group;Thaumarchaeota	G61	SAMN04606696	PRJNA317395	GCA_001870125.1	Complete	2.98978	33.9	chromosome:NZ_CP017922.1/CP017922.1		1	2984	2016-11-07T00:00:00Z	ftp://ftp.ncbi.nlm.nih.gov/genomes/all/GCA/001/870/125/GCA_001870125.1_ASM187012v1	ftp://ftp.ncbi.nlm.nih.gov/genomes/all/GCF/001/870/125/GCF_001870125.1_ASM187012v1
Candidatus Nitrosocosmicus oleophilus	Archaea;TACK group;Thaumarchaeota	MY3	SAMN03074222	PRJNA210256	GCA_000802205.2	Complete	3.43071	34.1	chromosome:NZ_CP012850.1/CP012850.1		1	3246	2015-10-08T00:00:00Z	ftp://ftp.ncbi.nlm.nih.gov/genomes/all/GCA/000/802/205/GCA_000802205.2_ASM80220v2	ftp://ftp.ncbi.nlm.nih.gov/genomes/all/GCF/000/802/205/GCF_000802205.1_ASM80220v2
Candidatus Nitrosomarinus catalina	Archaea;TACK group;Thaumarchaeota	SPOT01	SAMN05730076	PRJNA341864	GCA_002156965.1	Complete	1.36008	31.4	chromosome:NZ_CP021324.1/CP021324.1		1	1641	2017-05-22T00:00:00Z	ftp://ftp.ncbi.nlm.nih.gov/genomes/all/GCA/002/156/965/GCA_002156965.1_ASM215696v1	ftp://ftp.ncbi.nlm.nih.gov/genomes/all/GCF/002/156/965/GCF_002156965.1_ASM215696v1
Candidatus Nitrosopelagicus brevis	Archaea;TACK group;Thaumarchaeota	CN25	SAMN03273964	PRJNA223412	GCA_000812185.1	Complete	1.23213	33.2	chromosome:NZ_CP007026.1/CP007026.1		1	1444	2014-12-31T00:00:00Z	ftp://ftp.ncbi.nlm.nih.gov/genomes/all/GCA/000/812/185/GCA_000812185.1_ASM81218v1	ftp://ftp.ncbi.nlm.nih.gov/genomes/all/GCF/000/812/185/GCF_000812185.1_ASM81218v1
Candidatus Nitrosopumilus koreensis AR1	Archaea;TACK group;Thaumarchaeota	AR1	SAMN02603137	PRJNA174387	GCA_000299365.1	Complete	1.63996	34.2	chromosome:NC_018655.1/CP003842.1		1	1883	2012-09-27T00:00:00Z	ftp://ftp.ncbi.nlm.nih.gov/genomes/all/GCA/000/299/365/GCA_000299365.1_ASM29936v1	ftp://ftp.ncbi.nlm.nih.gov/genomes/all/GCF/000/299/365/GCF_000299365.1_ASM29936v1
Candidatus Nitrosopumilus salaria BD31	Archaea;TACK group;Thaumarchaeota	BD31	SAMN00016669	PRJNA50075	GCA_000242875.3	Contig	1.57296	33.8		AEXL02	171	1793	2012-01-17T00:00:00Z	ftp://ftp.ncbi.nlm.nih.gov/genomes/all/GCA/000/242/875/GCA_000242875.3_ASM24287v3	ftp://ftp.ncbi.nlm.nih.gov/genomes/all/GCF/000/242/875/GCF_000242875.2_ASM24287v3
Candidatus Nitrosopumilus sediminis	Archaea;TACK group;Thaumarchaeota	AR2	SAMN02603138	PRJNA174388	GCA_000299395.1	Complete	1.69091	33.6	chromosome:NC_018656.1/CP003843.1		1	1998	2012-09-27T00:00:00Z	ftp://ftp.ncbi.nlm.nih.gov/genomes/all/GCA/000/299/395/GCA_000299395.1_ASM29939v1	ftp://ftp.ncbi.nlm.nih.gov/genomes/all/GCF/000/299/395/GCF_000299395.1_ASM29939v1
Candidatus Nitrososphaera evergladensis SR1	Archaea;TACK group;Thaumarchaeota	SR1	SAMN03081530	PRJNA235208	GCA_000730285.1	Complete	2.95437	50.1	chromosome:NZ_CP007174.1/CP007174.1		1	3268	2014-07-17T00:00:00Z	ftp://ftp.ncbi.nlm.nih.gov/genomes/all/GCA/000/730/285/GCA_000730285.1_ASM73028v1	ftp://ftp.ncbi.nlm.nih.gov/genomes/all/GCF/000/730/285/GCF_000730285.1_ASM73028v1
Candidatus Nitrososphaera gargensis Ga9.2	Archaea;TACK group;Thaumarchaeota	enrichment culture Ga9.2	SAMN02603264	PRJNA60505	GCA_000303155.1	Complete	2.83387	48.3	chromosome:NC_018719.1/CP002408.1		1	3443	2012-10-05T00:00:00Z	ftp://ftp.ncbi.nlm.nih.gov/genomes/all/GCA/000/303/155/GCA_000303155.1_ASM30315v1	ftp://ftp.ncbi.nlm.nih.gov/genomes/all/GCF/000/303/155/GCF_000303155.1_ASM30315v1
Candidatus Nitrosotalea bavarica	Archaea;TACK group;Thaumarchaeota	SBT1	SAMEA101071168	PRJEB15449	GCA_900167955.1	Scaffold	1.55316	36		FUYK01	19	1786	2017-11-23T00:00:00Z	ftp://ftp.ncbi.nlm.nih.gov/genomes/all/GCA/900/167/955/GCA_900167955.1_ASM90016795v1	ftp://ftp.ncbi.nlm.nih.gov/genomes/all/GCF/900/167/955/GCF_900167955.1_ASM90016795v1
Candidatus Nitrosotalea devanaterra	Archaea;TACK group;Thaumarchaeota		SAMEA3577360	PRJEB10948	GCA_900065925.1	Complete	1.8053	37.1	chromosome 1:LN890280.1		1	2103	2016-03-08T00:00:00Z	ftp://ftp.ncbi.nlm.nih.gov/genomes/all/GCA/900/065/925/GCA_900065925.1_NDEV.embl.gz	ftp://ftp.ncbi.nlm.nih.gov/genomes/all/GCF/900/065/925/GCF_900065925.1_NDEV.embl.gz
Candidatus Nitrosotalea okcheonensis	Archaea;TACK group;Thaumarchaeota	NCS1	SAMEA20449168	PRJEB15449	GCA_900177045.1	Chromosome	1.97259	37.5	chromosome 1:NZ_LT841358.1/LT841358.1		1	2256	2017-11-20T00:00:00Z	ftp://ftp.ncbi.nlm.nih.gov/genomes/all/GCA/900/177/045/GCA_900177045.1_Candidatus_Nitrosotalea_koreensis_CS_whole_genome	ftp://ftp.ncbi.nlm.nih.gov/genomes/all/GCF/900/177/045/GCF_900177045.1_Candidatus_Nitrosotalea_koreensis_CS_whole_genome
Candidatus Nitrosotalea sinensis	Archaea;TACK group;Thaumarchaeota	NSIN	SAMEA20449918	PRJEB15449	GCA_900143675.1	Contig	1.59805	37.4		FRFC01	10	1849	2017-11-22T00:00:00Z	ftp://ftp.ncbi.nlm.nih.gov/genomes/all/GCA/900/143/675/GCA_900143675.1_Candidatus_Nitrosotalea_sinensis_Nd2_whole_genome	ftp://ftp.ncbi.nlm.nih.gov/genomes/all/GCF/900/143/675/GCF_900143675.1_Candidatus_Nitrosotalea_sinensis_Nd2_whole_genome
Candidatus Nitrosotalea sp. FS	Archaea;TACK group;Thaumarchaeota	FS	SAMN09786339	PRJNA485201	GCA_011319475.1	Scaffold	1.82454	38.8		RCMC01	312	2101	2020-03-16T00:00:00Z	ftp://ftp.ncbi.nlm.nih.gov/genomes/all/GCA/011/319/475/GCA_011319475.1_ASM1131947v1	ftp://ftp.ncbi.nlm.nih.gov/genomes/all/GCF/011/319/475/GCF_011319475.1_ASM1131947v1
Candidatus Nitrosotalea sp. TS	Archaea;TACK group;Thaumarchaeota	TS	SAMN09786340	PRJNA485201	GCA_011319465.1	Contig	1.54019	40.1		RCMB01	24	1603	2020-03-16T00:00:00Z	ftp://ftp.ncbi.nlm.nih.gov/genomes/all/GCA/011/319/465/GCA_011319465.1_ASM1131946v1	ftp://ftp.ncbi.nlm.nih.gov/genomes/all/GCF/011/319/465/GCF_011319465.1_ASM1131946v1
Candidatus Nitrosotenuis aquarius	Archaea;TACK group;Thaumarchaeota	AQ6F	SAMN07637255	PRJNA406986	GCA_002787055.1	Complete	1.69721	42.2	chromosome:NZ_CP024808.1/CP024808.1		1	1962	2017-11-20T00:00:00Z	ftp://ftp.ncbi.nlm.nih.gov/genomes/all/GCA/002/787/055/GCA_002787055.1_ASM278705v1	ftp://ftp.ncbi.nlm.nih.gov/genomes/all/GCF/002/787/055/GCF_002787055.1_ASM278705v1
Candidatus Nitrosotenuis chungbukensis	Archaea;TACK group;Thaumarchaeota	MY2	SAMN02767256	PRJNA210247	GCA_000685395.1	Contig	1.76297	41.8		AVSQ01	24	1979	2014-05-07T00:00:00Z	ftp://ftp.ncbi.nlm.nih.gov/genomes/all/GCA/000/685/395/GCA_000685395.1_NKMY2	ftp://ftp.ncbi.nlm.nih.gov/genomes/all/GCF/000/685/395/GCF_000685395.1_NKMY2
Candidatus Nitrosotenuis cloacae	Archaea;TACK group;Thaumarchaeota	SAT1	SAMN03286947	PRJNA272771	GCA_000955905.3	Complete	1.62016	41	chromosome:NZ_CP011097.1/CP011097.2		1	1850	2015-03-26T00:00:00Z	ftp://ftp.ncbi.nlm.nih.gov/genomes/all/GCA/000/955/905/GCA_000955905.3_ASM95590v3	ftp://ftp.ncbi.nlm.nih.gov/genomes/all/GCF/000/955/905/GCF_000955905.1_ASM95590v3
Cenarchaeum symbiosum A	Archaea;TACK group;Thaumarchaeota		SAMN02744041	PRJNA202	GCA_000200715.1	Chromosome	2.04509	57.4	chromosome:DP000238.1		1	2017	2006-11-20T00:00:00Z	ftp://ftp.ncbi.nlm.nih.gov/genomes/all/GCA/000/200/715/GCA_000200715.1_ASM20071v1	ftp://ftp.ncbi.nlm.nih.gov/genomes/all/GCF/000/200/715/GCF_000200715.1_ASM20071v1
Nitrosarchaeum koreense MY1	Archaea;TACK group;Thaumarchaeota	MY1	SAMN02470178	PRJNA67913	GCA_000220175.2	Contig	1.6077	32.7		AFPU01	1	1877	2011-07-07T00:00:00Z	ftp://ftp.ncbi.nlm.nih.gov/genomes/all/GCA/000/220/175/GCA_000220175.2_ASM22017v1	ftp://ftp.ncbi.nlm.nih.gov/genomes/all/GCF/000/220/175/GCF_000220175.1_ASM22017v1
Nitrosarchaeum sp. AC2	Archaea;TACK group;Thaumarchaeota	AC2	SAMN09531786	PRJNA479926	GCA_013407385.1	Complete	1.72073	32.8	chromosome:NZ_CP030847.1/CP030847.1		1	1926	2020-07-13T00:00:00Z	ftp://ftp.ncbi.nlm.nih.gov/genomes/all/GCA/013/407/385/GCA_013407385.1_ASM1340738v1	ftp://ftp.ncbi.nlm.nih.gov/genomes/all/GCF/013/407/385/GCF_013407385.1_ASM1340738v1
Nitrosopumilus adriaticus	Archaea;TACK group;Thaumarchaeota	NF5	SAMN03253153	PRJNA269341	GCA_000956175.1	Complete	1.80309	33.4	chromosome:NZ_CP011070.1/CP011070.1		1	2097	2015-03-19T00:00:00Z	ftp://ftp.ncbi.nlm.nih.gov/genomes/all/GCA/000/956/175/GCA_000956175.1_ASM95617v1	ftp://ftp.ncbi.nlm.nih.gov/genomes/all/GCF/000/956/175/GCF_000956175.1_ASM95617v1
Nitrosopumilus cobalaminigenes	Archaea;TACK group;Thaumarchaeota	HCA1	SAMN08535023	PRJNA434052	GCA_013407145.1	Complete	1.56336	33	chromosome:NZ_CP026993.1/CP026993.1		1	1864	2020-07-13T00:00:00Z	ftp://ftp.ncbi.nlm.nih.gov/genomes/all/GCA/013/407/145/GCA_013407145.1_ASM1340714v1	ftp://ftp.ncbi.nlm.nih.gov/genomes/all/GCF/013/407/145/GCF_013407145.1_ASM1340714v1
Nitrosopumilus maritimus SCM1	Archaea;TACK group;Thaumarchaeota	SCM1	SAMN00000032	PRJNA19265	GCA_000018465.1	Complete	1.64526	34.2	chromosome:NC_010085.1/CP000866.1		1	1900	2007-11-15T00:00:00Z	ftp://ftp.ncbi.nlm.nih.gov/genomes/all/GCA/000/018/465/GCA_000018465.1_ASM1846v1	ftp://ftp.ncbi.nlm.nih.gov/genomes/all/GCF/000/018/465/GCF_000018465.1_ASM1846v1
Nitrososphaera sp. AFS	Archaea;TACK group;Thaumarchaeota	AFS	SAMN09786330	PRJNA485200	GCA_009898475.1	Scaffold	2.34426	38.9		QURE01	154	2303	2020-01-16T00:00:00Z	ftp://ftp.ncbi.nlm.nih.gov/genomes/all/GCA/009/898/475/GCA_009898475.1_ASM989847v1	ftp://ftp.ncbi.nlm.nih.gov/genomes/all/GCF/009/898/475/GCF_009898475.1_ASM989847v1
Nitrososphaera viennensis EN76	Archaea;TACK group;Thaumarchaeota	EN76	SAMN02721150	PRJEA60103	GCA_000698785.1	Complete	2.52794	52.7	chromosome:NZ_CP007536.1/CP007536.1		1	2892	2014-06-06T00:00:00Z	ftp://ftp.ncbi.nlm.nih.gov/genomes/all/GCA/000/698/785/GCA_000698785.1_ASM69878v1	ftp://ftp.ncbi.nlm.nih.gov/genomes/all/GCF/000/698/785/GCF_000698785.1_ASM69878v1

## Sheet: Supp Table 7
				Denitrification (M00529)						Complete nitrification (M00804)
	a)			Nitrate > Nitrite		Nitrite > Nitric Oxide		Nitric Oxide > Nitrous Oxide	Nitrous Oxide > Nitrogen	Ammonia > Hydroxyamine	Hydroxylamine > Nitrite	Nitrite > Nitrate
Bin	GTDB-tk Classification of Recovered Archaeal MAGs	Completeness	Contamination	NarGHI	NapAB	NirK	NirS	NorBC	NosZ	AmoCAB	Hao	NxrAB
t2.113	d__Archaea;p__Nanoarchaeota;c__Nanoarchaeia;o__Woesearchaeales;f__UBA525;g__;s__	79.67	1.01
nc.117	d__Archaea;p__Thermoproteota;c__Nitrososphaeria;o__Nitrososphaerales;f__Nitrosopumilaceae;g__Nitrosotalea;s__	64.56	0.97							amoA - Pfam
t2.109	d__Archaea;p__Thermoproteota;c__Nitrososphaeria;o__Nitrososphaerales;f__Nitrosopumilaceae;g__Nitrosotalea;s__	58.9	0
t3.48	d__Archaea;p__Thermoproteota;c__Nitrososphaeria;o__Nitrososphaerales;f__Nitrosopumilaceae;g__Nitrosotalea;s__	92.23	0.97							amoA - Pfam
t2.80	d__Archaea;p__Thermoproteota;c__Nitrososphaeria;o__Nitrososphaerales;f__Nitrososphaeraceae;g__Nitrososphaera;s__	78.8	0.97
				Denitrification (M00529)						Complete nitrification (M00804)
	b)			Nitrate > Nitrite		Nitrite > Nitric Oxide		Nitric Oxide > Nitrous Oxide	Nitrous Oxide > Nitrogen	Ammonia > Hydroxyamine	Hydroxylamine > Nitrite	Nitrite > Nitrate
	Refseq Genome	Completeness	Contamination	NarGHI	NapAB	NirK	NirS	NorBC	NosZ	AmoCAB	Hao	NxrAB
	Candidatus Nitrosarchaeum limnium BG20	99.03	5.83
	Candidatus_Nitrosocaldus_cavascurensis	99.03	0
	Candidatus_Nitrosocaldus_islandicus	99.03	0
	Candidatus_Nitrosocosmicus_franklandus	98.06	1.94
	Candidatus_Nitrosocosmicus_hydrocola	99.03	2.91
	Candidatus_Nitrosocosmicus_oleophilus	98.06	0.97
	Candidatus_Nitrosomarinus_catalina	100	0
	Candidatus_Nitrosopelagicus_brevis_CN25	99.51	0
	Candidatus_Nitrosopumilus_koreensis_AR1	94.66	0
	Candidatus_Nitrosopumilus_salaria_BD31	92.39	1.94
	Candidatus_Nitrosopumilus_sediminis	97.09	0
	Candidatus_Nitrososphaera_evergladensis_SR1	100	2.91
	Candidatus_Nitrososphaera_gargensis_Ga9_2	100	2.91
	Candidatus_Nitrosotalea_bavarica	97.57	1.94
	Candidatus_Nitrosotalea_devanaterra	98.54	0
	Candidatus_Nitrosotalea_okcheonensis	99.51	0
	Candidatus_Nitrosotalea_sinensis	99.51	0.97
	Candidatus_Nitrosotalea_sp_FS	88.03	0
	Candidatus_Nitrosotalea_sp_TS	81.55	0
	Candidatus_Nitrosotenuis_aquarius	99.68	1.94
	Candidatus_Nitrosotenuis_chungbukensis	99.03	0.97
	Candidatus_Nitrosotenuis_cloacae	100	1.94
	Cenarchaeum_symbiosum_A	99.03	0
	Nitrosarchaeum koreense MY1	100	0
	Nitrosarchaeum sp. AC2	100	0
	Nitrosopumilus_adriaticus	100	0
	Nitrosopumilus_cobalaminigenes	98.54	0
	Nitrosopumilus_maritimus_SCM1	100	0.97
	Nitrososphaera_sp_AFS	93.2	2.91
	Nitrososphaera_viennensis_EN76	100	0.97
